# Supplementary material for: Diaqua­(6-bromo­picolinato-κ2 N,O)(nitrato-κ2 O,O)copper(II)
Source: Acta Crystallogr Sect E Struct Rep Online. 2011 Jan 12;67(Pt 2):m160. doi: 10.1107/S160053681100064X (PMC3051566; doi:10.1107/S160053681100064X)
Supplement: Supplementary file 1 [file e-67-0m160-sup1.cif]

##############################################################################
###                                                                        ###
###        Electronic paper (Acta Crystallographica Section E)             ###
###                                                                        ###
##############################################################################
#                                                                            #
# This CIF contains the data in a paper accepted for publication in Acta     #
# Crystallographica Section E. It conforms to the requirements of Notes      #
# for Authors for Section E, and has been peer reviewed under the auspices   #
# of the IUCr Commission on Journals.                                        #
#                                                                            #
# Full details of the Crystallographic Information File format               #
# are given in the paper "The Crystallographic Information File (CIF):       #
# a New Standard Archive File for Crystallography" by S. R. Hall, F. H.      #
# Allen and I. D. Brown [Acta Cryst. (1991), A47, 655-685].                  #
#                                                                            #
# The current version of the core CIF dictionary is obtainable from          #
# ftp://ftp.iucr.org/pub/cif_core.dic. The current version number is 2.4.    #
#                                                                            #
# Software is freely available for graphical display of the structure(s) in  #
# this CIF.  For information consult the CIF home page http://www.iucr.org/  #
# cif/home.html                                                              #
#                                                                            #
# This file may be used for bona fide research purposes within the           #
# scientific community so long as proper attribution is given to the journal # 
# article from which it was obtained.                                        #
#                                                                            #
##############################################################################
                                             
data_global
_audit_creation_method     'form.cif (version 2.0)'
_journal_data_validation_number     ?
_journal_date_recd_electronic     2010-12-27
_journal_date_accepted     2011-01-05
_journal_name_full     'Acta Crystallographica, Section E'
_journal_year     2011
_journal_volume     67
_journal_issue      2
_journal_page_first     m160
_journal_page_last     m160
_journal_paper_category     QM
_journal_coeditor_code     BT5450
_publ_contact_author_name     'Manuela Ramos Silva'
_publ_contact_author_address
;
     Faculdade Ci\^encias e Tecnologia
     Departamento de F\'isica
     Universidade de Coimbra
     P-3004-516 Coimbra
     Portugal
;
_publ_contact_author_email     manuela@pollux.fis.uc.pt
_publ_contact_author_fax     351-239-829158
_publ_contact_author_phone     351-239-410648
_publ_section_title
;\
Diaqua(6-bromopicolinato-\k^2^<i>N</i>,<i>O</i>)(nitrato-\k^2^<i>O</i>,\
<i>O</i>)copper(II)
;
loop_
    _publ_author_name
    _publ_author_footnote
    _publ_author_address
    'Silva, Joana A.' .
;
     Chemistry Department
     Faculdade de Ci\^encias e Tecnologia
     Universidade de Coimbra
     P-3004-535 Coimbra
     Portugal
;
    'Pereira Magalh\~aes, Ana' .
;
     CEMDRX
     Physics Department
     University of Coimbra
     P-3004-516 Coimbra
     Portugal
;
    'Ramos Silva, Manuela' .
;
     CEMDRX
     Physics Department
     University of Coimbra
     P-3004-516 Coimbra
     Portugal
;
    'Sobral, Ab\'ilio J. F. N.' .
;
     Chemistry Department
     Faculdade de Ci\^encias e Tecnologia
     Universidade de Coimbra
     P-3004-535 Coimbra
     Portugal
;
    'Pereira, Laura C. J.' .
;
     Instituto Tecnologico e Nuclear
     Estrada Nacional 10
     P-2686-953 Sacavem
     Portugal
;
data_I
_audit_creation_method     SHELXL-97
_chemical_name_systematic
;
Diaqua(6-bromopicolinato-\k^2^<i>N</i>,<i>O</i>)(nitrato-
\k^2^<i>O</i>,<i>O</i>)copper(II)
;
_chemical_name_common     ?
_chemical_formula_moiety     'C6 H7 Br Cu N2 O7'
_chemical_formula_sum     'C6 H7 Br Cu N2 O7'
_chemical_formula_iupac     '[Cu (C6 H3 Br N O2) (N O3) (H2 O)2]'
_chemical_formula_weight     362.59
_chemical_melting_point     ?
_symmetry_cell_setting     orthorhombic
_symmetry_space_group_name_H-M     'P b c a'
_symmetry_space_group_name_Hall     '-P 2ac 2ab'
loop_
    _symmetry_equiv_pos_as_xyz
    'x, y, z'
    '-x+1/2, -y, z+1/2'
    'x+1/2, -y+1/2, -z'
    '-x, y+1/2, -z+1/2'
    '-x, -y, -z'
    'x-1/2, y, -z-1/2'
    '-x-1/2, y-1/2, z'
    'x, -y-1/2, z-1/2'
_cell_length_a     9.0791(14)
_cell_length_b     14.035(2)
_cell_length_c     17.165(2)
_cell_angle_alpha     90.00
_cell_angle_beta     90.00
_cell_angle_gamma     90.00
_cell_volume     2187.2(6)
_cell_formula_units_Z     8
_cell_measurement_reflns_used     6959
_cell_measurement_theta_min     2.90
_cell_measurement_theta_max     26.28
_cell_measurement_temperature     293(2)
_exptl_crystal_description     needle
_exptl_crystal_colour     blue
_exptl_crystal_size_max     0.40
_exptl_crystal_size_mid     0.10
_exptl_crystal_size_min     0.08
_exptl_crystal_density_diffrn     2.202
_exptl_crystal_density_meas     ?
_exptl_crystal_density_method     'not measured'
_exptl_crystal_F_000     1416
_exptl_absorpt_coefficient_mu     5.677
_exptl_absorpt_correction_type     multi-scan
_exptl_absorpt_process_details     '(SADABS; Sheldrick, 2000)'
_exptl_absorpt_correction_T_min     0.619
_exptl_absorpt_correction_T_max     0.999
_exptl_special_details
;
;
_diffrn_ambient_temperature     293(2)
_diffrn_radiation_type     MoK\a
_diffrn_radiation_wavelength     0.71073
_diffrn_radiation_source     'fine-focus sealed tube'
_diffrn_radiation_monochromator     graphite
_diffrn_measurement_device_type     'Bruker APEX CCD area-detector'
_diffrn_measurement_method     '\f and \w'
_diffrn_detector_area_resol_mean     ?
_diffrn_reflns_number     35919
_diffrn_reflns_av_R_equivalents     0.0691
_diffrn_reflns_av_sigmaI/netI     0.0580
_diffrn_reflns_theta_min     2.37
_diffrn_reflns_theta_max     31.43
_diffrn_reflns_theta_full     25.00
_diffrn_measured_fraction_theta_max     0.900
_diffrn_measured_fraction_theta_full     1.000
_diffrn_reflns_limit_h_min     -12
_diffrn_reflns_limit_h_max     11
_diffrn_reflns_limit_k_min     -19
_diffrn_reflns_limit_k_max     20
_diffrn_reflns_limit_l_min     -24
_diffrn_reflns_limit_l_max     24
_refine_special_details
;
Refinement of <i>F</i>^2^ against ALL reflections. The weighted <i>R</i>-factor
<i>wR</i> and goodness of fit <i>S</i> are based on <i>F</i>^2^, conventional
<i>R</i>-factors <i>R</i> are based on <i>F</i>, with <i>F</i> set to zero for
negative <i>F</i>^2^. The threshold expression of <i>F</i>^2^ >
\s(<i>F</i>^2^) is used only for calculating <i>R</i>-factors(gt) <i>etc</i>.
and is not relevant to the choice of reflections for refinement.
<i>R</i>-factors based on <i>F</i>^2^ are statistically about twice as large
as those based on <i>F</i>, and <i>R</i>- factors based on ALL data will be
even larger.
;
_reflns_number_total     3263
_reflns_number_gt     1849
_reflns_threshold_expression     I>2\s(I)
_refine_ls_structure_factor_coef     Fsqd
_refine_ls_matrix_type     full
_refine_ls_R_factor_all     0.0998
_refine_ls_R_factor_gt     0.0377
_refine_ls_wR_factor_gt     0.0858
_refine_ls_wR_factor_ref     0.1370
_refine_ls_goodness_of_fit_ref     1.030
_refine_ls_restrained_S_all     1.029
_refine_ls_number_reflns     3263
_refine_ls_number_parameters     167
_refine_ls_number_restraints     7
_refine_ls_hydrogen_treatment     mixed
_refine_ls_weighting_scheme     calc
_refine_ls_weighting_details
                 'calc w=1/[\s^2^(Fo^2^)+(0.0722P)^2^] where P=(Fo^2^+2Fc^2^)/3'
_atom_sites_solution_hydrogens     geom
_atom_sites_solution_primary     direct
_atom_sites_solution_secondary     difmap
_refine_ls_shift/su_max     0.001
_refine_ls_shift/su_mean     0.000
_refine_diff_density_max     1.058
_refine_diff_density_min     -1.191
_refine_ls_extinction_method     'SHELXL97 (Sheldrick, 2008)'
_refine_ls_extinction_coef     0.0019(3)
_refine_ls_extinction_expression
                                  'Fc^*^=kFc[1+0.001xFc^2^\l^3^/sin(2\q)]^-1/4^'
loop_
    _atom_type_symbol
    _atom_type_description
    _atom_type_scat_dispersion_real
    _atom_type_scat_dispersion_imag
    _atom_type_scat_source
    'C' 'C' 0.0033 0.0016
                         'International Tables Vol C Tables 4.2.6.8 and 6.1.1.4'
    'H' 'H' 0.0000 0.0000
                         'International Tables Vol C Tables 4.2.6.8 and 6.1.1.4'
    'N' 'N' 0.0061 0.0033
                         'International Tables Vol C Tables 4.2.6.8 and 6.1.1.4'
    'O' 'O' 0.0106 0.0060
                         'International Tables Vol C Tables 4.2.6.8 and 6.1.1.4'
    'Cu' 'Cu' 0.3201 1.2651
                         'International Tables Vol C Tables 4.2.6.8 and 6.1.1.4'
    'Br' 'Br' -0.2901 2.4595
                         'International Tables Vol C Tables 4.2.6.8 and 6.1.1.4'
_computing_data_collection     'SMART (Bruker, 2003)'
_computing_cell_refinement     'SAINT (Bruker, 2003)'
_computing_data_reduction     'SAINT (Bruker, 2003)'
_computing_structure_solution     'SHELXS97 (Sheldrick, 2008)'
_computing_structure_refinement     'SHELXL97 (Sheldrick, 2008)'
_computing_molecular_graphics     'ORTEPII (Johnson, 1976)'
_computing_publication_material     'SHELXL97 (Sheldrick, 2008)'
loop_
    _atom_site_type_symbol
    _atom_site_label
    _atom_site_fract_x
    _atom_site_fract_y
    _atom_site_fract_z
    _atom_site_U_iso_or_equiv
    _atom_site_adp_type
    _atom_site_calc_flag
    _atom_site_refinement_flags
    _atom_site_occupancy
    _atom_site_disorder_assembly
    _atom_site_disorder_group
    Cu Cu1 0.27639(5) 0.10769(4) 0.67505(3) 0.03377(16) Uani d D 1 . .
    Br Br1 -0.01236(4) 0.12831(4) 0.52718(3) 0.04471(16) Uani d . 1 . .
    C C1 0.5394(5) 0.1362(3) 0.6017(2) 0.0356(10) Uani d . 1 . .
    C C2 0.4323(4) 0.1249(2) 0.5356(2) 0.0291(8) Uani d . 1 . .
    C C3 0.4765(5) 0.1207(4) 0.4602(3) 0.0463(12) Uani d . 1 . .
    H H3 0.5763 0.1214 0.4479 0.056 Uiso calc R 1 . .
    C C4 0.3723(6) 0.1155(4) 0.4020(3) 0.0542(14) Uani d . 1 . .
    H H4 0.4004 0.1107 0.3500 0.065 Uiso calc R 1 . .
    C C5 0.2261(5) 0.1175(4) 0.4223(3) 0.0500(13) Uani d . 1 . .
    H H5 0.1533 0.1164 0.3843 0.060 Uiso calc R 1 . .
    C C6 0.1890(5) 0.1212(3) 0.5006(2) 0.0367(10) Uani d . 1 . .
    O O1 0.4821(3) 0.1405(2) 0.66941(16) 0.0406(8) Uani d . 1 . .
    O O2 0.6707(3) 0.1410(3) 0.58800(18) 0.0529(9) Uani d . 1 . .
    O O3 0.1019(3) 0.0189(2) 0.67729(14) 0.0378(7) Uani d . 1 . .
    O O4 0.2795(3) -0.0834(3) 0.66960(18) 0.0516(9) Uani d . 1 . .
    O O5 0.0612(4) -0.1309(2) 0.7005(2) 0.0572(9) Uani d . 1 . .
    O O6 0.3112(3) 0.0737(3) 0.78475(15) 0.0505(9) Uani d D 1 . .
    H H6A 0.3992(12) 0.074(3) 0.8019(8) 0.076 Uiso d D 1 . .
    H H6B 0.264(3) 0.103(2) 0.8203(5) 0.076 Uiso d D 1 . .
    O O7 0.1350(4) 0.2239(2) 0.70395(19) 0.0494(8) Uani d D 1 . .
    H H7A 0.156(5) 0.2826(10) 0.703(3) 0.074 Uiso d D 1 . .
    H H7B 0.086(4) 0.222(4) 0.7459(14) 0.074 Uiso d D 1 . .
    N N1 0.2882(4) 0.1232(2) 0.55771(19) 0.0313(8) Uani d . 1 . .
    N N2 0.1477(4) -0.0683(3) 0.68317(17) 0.0356(8) Uani d . 1 . .
loop_
    _atom_site_aniso_label
    _atom_site_aniso_U_11
    _atom_site_aniso_U_22
    _atom_site_aniso_U_33
    _atom_site_aniso_U_12
    _atom_site_aniso_U_13
    _atom_site_aniso_U_23
    Cu1 0.0240(3) 0.0461(4) 0.0312(2) 0.0008(2) 0.00166(17) 0.0011(2)
    Br1 0.0287(2) 0.0573(3) 0.0481(3) 0.00161(19) -0.00589(16) 0.0033(2)
    C1 0.030(2) 0.040(3) 0.037(2) -0.0019(18) -0.0022(16) 0.0035(17)
    C2 0.028(2) 0.022(2) 0.0374(19) 0.0017(16) 0.0021(15) 0.0012(15)
    C3 0.035(3) 0.063(3) 0.041(2) -0.002(2) 0.0043(17) -0.001(2)
    C4 0.049(3) 0.079(4) 0.035(2) -0.004(2) 0.0032(19) -0.007(2)
    C5 0.043(3) 0.070(4) 0.037(2) -0.004(2) -0.0053(18) 0.002(2)
    C6 0.032(2) 0.045(3) 0.0328(19) 0.0002(17) -0.0041(16) 0.0018(17)
    O1 0.0272(15) 0.064(2) 0.0312(14) -0.0077(14) 0.0003(10) -0.0009(13)
    O2 0.0238(16) 0.091(3) 0.0443(17) -0.0025(15) 0.0015(12) 0.0099(16)
    O3 0.0269(14) 0.0397(19) 0.0468(15) 0.0008(12) -0.0003(11) 0.0047(12)
    O4 0.0397(19) 0.049(2) 0.066(2) 0.0137(15) 0.0097(14) 0.0014(16)
    O5 0.055(2) 0.052(2) 0.065(2) -0.0217(17) -0.0069(17) 0.0160(16)
    O6 0.0313(16) 0.087(3) 0.0326(14) 0.0088(16) 0.0015(11) 0.0027(16)
    O7 0.0525(19) 0.0418(19) 0.0541(17) 0.0043(16) 0.0184(14) -0.0001(16)
    N1 0.0277(17) 0.032(2) 0.0340(16) -0.0022(14) 0.0002(13) 0.0037(13)
    N2 0.037(2) 0.036(2) 0.0337(16) 0.0017(17) -0.0030(14) 0.0025(14)
_geom_special_details
;
All e.s.d.'s (except the e.s.d. in the dihedral angle between two l.s. planes)
are estimated using the full covariance matrix. The cell e.s.d.'s are taken
into account individually in the estimation of e.s.d.'s in distances, angles
and torsion angles; correlations between e.s.d.'s in cell parameters are only
used when they are defined by crystal symmetry. An approximate (isotropic)
treatment of cell e.s.d.'s is used for estimating e.s.d.'s involving l.s.
planes.
;
loop_
    _geom_bond_atom_site_label_1
    _geom_bond_atom_site_label_2
    _geom_bond_site_symmetry_2
    _geom_bond_distance
    _geom_bond_publ_flag
    Cu1 O1 . 1.926(3) ?
    Cu1 O6 . 1.968(3) ?
    Cu1 O3 . 2.016(3) ?
    Cu1 N1 . 2.029(3) ?
    Cu1 O7 . 2.134(3) ?
    Br1 C6 . 1.886(4) ?
    C1 O2 . 1.218(5) ?
    C1 O1 . 1.274(5) ?
    C1 C2 . 1.503(6) ?
    C2 C3 . 1.356(6) ?
    C2 N1 . 1.363(5) ?
    C3 C4 . 1.378(6) ?
    C3 H3 . 0.9300 ?
    C4 C5 . 1.373(7) ?
    C4 H4 . 0.9300 ?
    C5 C6 . 1.386(6) ?
    C5 H5 . 0.9300 ?
    C6 N1 . 1.332(5) ?
    O3 N2 . 1.296(4) ?
    O4 N2 . 1.238(4) ?
    O5 N2 . 1.215(5) ?
    O6 H6A . 0.851(9) ?
    O6 H6B . 0.85(2) ?
    O7 H7A . 0.845(10) ?
    O7 H7B . 0.85(3) ?
loop_
    _geom_angle_atom_site_label_1
    _geom_angle_atom_site_label_2
    _geom_angle_atom_site_label_3
    _geom_angle_site_symmetry_1
    _geom_angle_site_symmetry_3
    _geom_angle
    _geom_angle_publ_flag
    O1 Cu1 O6 . . 87.13(12) ?
    O1 Cu1 O3 . . 155.59(13) ?
    O6 Cu1 O3 . . 87.61(12) ?
    O1 Cu1 N1 . . 82.72(12) ?
    O6 Cu1 N1 . . 165.35(13) ?
    O3 Cu1 N1 . . 97.29(11) ?
    O1 Cu1 O7 . . 114.35(14) ?
    O6 Cu1 O7 . . 93.40(13) ?
    O3 Cu1 O7 . . 89.74(13) ?
    N1 Cu1 O7 . . 100.38(13) ?
    O2 C1 O1 . . 125.0(4) ?
    O2 C1 C2 . . 119.6(4) ?
    O1 C1 C2 . . 115.5(4) ?
    C3 C2 N1 . . 123.3(4) ?
    C3 C2 C1 . . 122.3(4) ?
    N1 C2 C1 . . 114.3(3) ?
    C2 C3 C4 . . 119.4(4) ?
    C2 C3 H3 . . 120.3 ?
    C4 C3 H3 . . 120.3 ?
    C5 C4 C3 . . 118.6(4) ?
    C5 C4 H4 . . 120.7 ?
    C3 C4 H4 . . 120.7 ?
    C4 C5 C6 . . 118.9(4) ?
    C4 C5 H5 . . 120.6 ?
    C6 C5 H5 . . 120.6 ?
    N1 C6 C5 . . 123.3(4) ?
    N1 C6 Br1 . . 118.4(3) ?
    C5 C6 Br1 . . 118.2(3) ?
    C1 O1 Cu1 . . 115.5(3) ?
    N2 O3 Cu1 . . 109.4(2) ?
    Cu1 O6 H6A . . 118.7(11) ?
    Cu1 O6 H6B . . 118.9(11) ?
    H6A O6 H6B . . 103.2(14) ?
    Cu1 O7 H7A . . 127(3) ?
    Cu1 O7 H7B . . 119(3) ?
    H7A O7 H7B . . 99(4) ?
    C6 N1 C2 . . 116.4(3) ?
    C6 N1 Cu1 . . 133.9(3) ?
    C2 N1 Cu1 . . 109.2(2) ?
    O5 N2 O4 . . 123.1(4) ?
    O5 N2 O3 . . 119.7(4) ?
    O4 N2 O3 . . 117.2(3) ?
loop_
    _geom_torsion_atom_site_label_1
    _geom_torsion_atom_site_label_2
    _geom_torsion_atom_site_label_3
    _geom_torsion_atom_site_label_4
    _geom_torsion_site_symmetry_1
    _geom_torsion_site_symmetry_2
    _geom_torsion_site_symmetry_3
    _geom_torsion_site_symmetry_4
    _geom_torsion
    _geom_torsion_publ_flag
    O2 C1 C2 C3 . . . . -0.6(6) ?
    O1 C1 C2 C3 . . . . 179.0(4) ?
    O2 C1 C2 N1 . . . . -178.1(4) ?
    O1 C1 C2 N1 . . . . 1.5(5) ?
    N1 C2 C3 C4 . . . . 0.7(7) ?
    C1 C2 C3 C4 . . . . -176.6(4) ?
    C2 C3 C4 C5 . . . . 1.9(7) ?
    C3 C4 C5 C6 . . . . -2.3(7) ?
    C4 C5 C6 N1 . . . . 0.2(7) ?
    C4 C5 C6 Br1 . . . . 177.9(4) ?
    O2 C1 O1 Cu1 . . . . -169.1(4) ?
    C2 C1 O1 Cu1 . . . . 11.3(5) ?
    O6 Cu1 O1 C1 . . . . 155.0(3) ?
    O3 Cu1 O1 C1 . . . . 77.1(4) ?
    N1 Cu1 O1 C1 . . . . -14.5(3) ?
    O7 Cu1 O1 C1 . . . . -112.6(3) ?
    O1 Cu1 O3 N2 . . . . 8.9(4) ?
    O6 Cu1 O3 N2 . . . . -68.8(2) ?
    N1 Cu1 O3 N2 . . . . 97.3(2) ?
    O7 Cu1 O3 N2 . . . . -162.2(2) ?
    C5 C6 N1 C2 . . . . 2.3(6) ?
    Br1 C6 N1 C2 . . . . -175.4(3) ?
    C5 C6 N1 Cu1 . . . . -168.5(3) ?
    Br1 C6 N1 Cu1 . . . . 13.8(5) ?
    C3 C2 N1 C6 . . . . -2.8(6) ?
    C1 C2 N1 C6 . . . . 174.7(3) ?
    C3 C2 N1 Cu1 . . . . 170.2(3) ?
    C1 C2 N1 Cu1 . . . . -12.3(4) ?
    O1 Cu1 N1 C6 . . . . -174.5(4) ?
    O6 Cu1 N1 C6 . . . . 139.0(5) ?
    O3 Cu1 N1 C6 . . . . 30.1(4) ?
    O7 Cu1 N1 C6 . . . . -60.9(4) ?
    O1 Cu1 N1 C2 . . . . 14.3(2) ?
    O6 Cu1 N1 C2 . . . . -32.2(6) ?
    O3 Cu1 N1 C2 . . . . -141.1(2) ?
    O7 Cu1 N1 C2 . . . . 127.8(2) ?
    Cu1 O3 N2 O5 . . . . 165.8(3) ?
    Cu1 O3 N2 O4 . . . . -15.0(4) ?
loop_
    _geom_hbond_atom_site_label_D
    _geom_hbond_atom_site_label_H
    _geom_hbond_atom_site_label_A
    _geom_hbond_site_symmetry_A
    _geom_hbond_distance_DH
    _geom_hbond_distance_HA
    _geom_hbond_distance_DA
    _geom_hbond_angle_DHA
    O6 H6A O3 6_657 0.851(9) 2.027(16) 2.825(4) 156(4)
    O6 H6B O2 6_557 0.85(2) 1.862(9) 2.700(4) 166(2)
    O7 H7A O4 7_665 0.845(10) 2.055(18) 2.874(5) 163(5)
    O7 H7B O1 6_557 0.85(3) 2.08(3) 2.833(4) 148(5)
