# Supplementary material for: Diaqua­(6-bromo­picolinato-κ2 N,O)(nitrato-κ2 O,O)copper(II)
Source: Acta Crystallogr Sect E Struct Rep Online. 2011 Jan 12;67(Pt 2):m160. doi: 10.1107/S160053681100064X (PMC3051566; doi:10.1107/S160053681100064X)
Supplement: Supplementary file 2 [file e-67-0m160-Isup2.hkl]

# 
# h,k,l, Fc-squared, Fo-squared, sigma(Fo-squared) and status flag 
# 
data_I
_shelx_title ' jasbc10c' 
_shelx_refln_list_code          4 
_shelx_F_calc_maximum      737.41 
_exptl_crystal_F_000      1416.00 
_reflns_d_resolution_high  0.6814 
 
loop_ 
 _symmetry_equiv_pos_as_xyz 
 'x, y, z' 
 '-x+1/2, -y, z+1/2' 
 'x+1/2, -y+1/2, -z' 
 '-x, y+1/2, -z+1/2' 
 '-x, -y, -z' 
 'x-1/2, y, -z-1/2' 
 '-x-1/2, y-1/2, z' 
 'x, -y-1/2, z-1/2' 
 
_cell_length_a     9.0791 
_cell_length_b    14.0349 
_cell_length_c    17.1649 
_cell_angle_alpha  90.000 
_cell_angle_beta   90.000 
_cell_angle_gamma  90.000 
 
_shelx_F_squared_multiplier     1.000 
 
loop_ 
 _refln_index_h 
 _refln_index_k 
 _refln_index_l 
 _refln_F_squared_calc 
 _refln_F_squared_meas 
 _refln_F_squared_sigma 
 _refln_observed_status 
   2   0   0       90.75      -12.07     13.68 o 
   4   0   0    94027.69   101507.97    773.18 o 
   6   0   0     8303.49     9172.73    165.21 o 
   8   0   0     7418.90     7475.23    282.84 o 
  10   0   0     3751.07     4228.07    298.72 o 
   2   1   0     3130.18     2989.03     33.17 o 
   4   1   0     2789.23     3244.91     43.17 o 
   6   1   0    18131.66    18082.80    158.44 o 
   8   1   0       84.07       67.75     43.63 o 
  10   1   0     5526.73     5638.17    173.17 o 
   0   2   0    12976.97      -15.05     15.05 o 
   2   2   0     9734.74     9265.77     71.86 o 
   4   2   0      341.50      340.71     21.64 o 
   6   2   0     1372.85     1486.17     46.69 o 
   8   2   0       14.82        5.34     47.72 o 
  10   2   0      144.69      213.93     67.81 o 
   2   3   0    40491.97    39900.34    228.73 o 
   4   3   0      629.26      565.55     24.82 o 
   6   3   0    12469.49    12495.20    140.52 o 
   8   3   0       69.24       81.91     52.20 o 
  10   3   0     6677.63     7055.88    240.31 o 
   0   4   0   543778.50   781670.12   7706.92 o 
   2   4   0     2255.00     2416.42     42.07 o 
   4   4   0   131083.59   143802.08    891.63 o 
   6   4   0     6981.86     7241.95    119.34 o 
   8   4   0     3315.81     3277.35    233.22 o 
  10   4   0     1812.66     2086.57    114.92 o 
   2   5   0     3710.43     3888.54     57.15 o 
   4   5   0     9247.04     9383.45     99.46 o 
   6   5   0     3959.90     3742.99    103.03 o 
   8   5   0       11.23      -48.64     48.64 o 
  10   5   0     3582.35     4111.70    276.11 o 
   0   6   0    18813.01    17275.62    217.29 o 
   2   6   0    38062.75    38550.98    265.26 o 
   4   6   0     1871.14     2011.74     63.94 o 
   6   6   0     1037.05      994.98     66.72 o 
   8   6   0        7.05      -55.62     57.53 o 
  10   6   0       47.18        5.87     84.50 o 
  12   6   0      258.11       95.29    276.34 o 
   2   7   0     7340.66     6873.59     97.66 o 
   4   7   0        5.44       14.68     28.97 o 
   6   7   0     9208.58     9614.08    195.86 o 
   8   7   0     1382.19     1422.32    118.39 o 
  10   7   0     4043.97     4600.28    334.20 o 
  12   7   0       55.98       31.92    275.84 o 
   0   8   0   121755.12   130232.66   1211.44 o 
   2   8   0     9988.74    10202.40    133.36 o 
   4   8   0    29707.71    29552.48    313.00 o 
   6   8   0     1460.68     1739.92    103.51 o 
   8   8   0     2380.38     2490.92    219.62 o 
  12   8   0       44.27      130.06    304.90 o 
   2   9   0      257.10      222.55     42.79 o 
   4   9   0     3501.11     3645.95    119.72 o 
   6   9   0     1699.36     1515.74    131.41 o 
   8   9   0      582.90      537.52    127.66 o 
  10   9   0      596.54      484.62    289.24 o 
   0  10   0     2918.80     3048.82    182.97 o 
   2  10   0    13252.82    13547.57    246.22 o 
   4  10   0     1198.44     1332.23    110.52 o 
   6  10   0     3300.24     3408.16    185.96 o 
   8  10   0       63.79      -28.82    113.17 o 
  10  10   0        2.15      136.25    265.35 o 
   2  11   0      164.41       95.08     64.61 o 
   4  11   0      154.72      154.63     73.88 o 
   6  11   0     4993.95     5142.80    229.22 o 
   8  11   0      392.76      286.65    142.32 o 
   0  12   0    17678.83    17938.63    464.61 o 
   2  12   0     4647.67     5224.70    200.33 o 
   4  12   0     5370.00     5711.74    264.37 o 
   6  12   0     1100.84     1576.30    201.58 o 
   8  12   0      354.07      439.78    257.77 o 
   2  13   0      191.29      195.88    140.26 o 
   4  13   0     1644.13     1824.46    168.43 o 
   6  13   0        1.05     -121.52    121.52 o 
   0  14   0       29.42       29.17    133.54 o 
   2  14   0     3447.01     3821.60    218.55 o 
   4  14   0      554.90      542.63    131.48 o 
   6  14   0     1152.54      820.00    203.95 o 
   2  15   0      860.17     1089.39    186.00 o 
   4  15   0        1.37     -110.94    110.94 o 
   6  15   0      522.12      602.77    335.93 o 
   0  16   0     2199.68     1894.13    370.05 o 
   2  16   0     1182.60     1128.40    279.22 o 
   4  16   0      648.76      783.97    160.96 o 
   2  17   0       13.99      102.15    170.13 o 
   4  17   0      297.58      220.12    293.02 o 
   1   1   1     7202.58       -2.98      2.98 o 
   2   1   1      788.75      797.03     15.32 o 
   3   1   1    17698.14    17957.72     83.43 o 
   4   1   1    18842.55    19502.75     99.00 o 
   5   1   1     1275.33     1297.49     24.78 o 
   6   1   1    19081.33    19223.17    120.94 o 
   7   1   1    10725.36    10893.63     98.42 o 
   8   1   1     4258.04     4512.13     79.35 o 
   9   1   1      427.35      473.42     46.94 o 
  10   1   1     2573.78     2704.00     88.18 o 
  11   1   1     2177.65     1839.66    332.36 o 
   0   2   1    64371.18    16509.11   7110.62 o 
   1   2   1    21342.76    19822.13    243.21 o 
   2   2   1    10064.76     9418.06     48.30 o 
   3   2   1    14466.88    13560.73     70.47 o 
   4   2   1    24377.09    24135.03    113.68 o 
   5   2   1      200.46      232.62     15.37 o 
   6   2   1       38.04       66.62     17.88 o 
   7   2   1     7403.84     7124.71     85.21 o 
   8   2   1      419.74      460.08     41.02 o 
   9   2   1     2690.38     2890.42     84.51 o 
  10   2   1      584.65      650.91     56.33 o 
   1   3   1     1946.12     1786.03     22.08 o 
   2   3   1       82.60       80.57      8.50 o 
   3   3   1    22056.15    22119.80    102.50 o 
   4   3   1      582.42      559.78     17.33 o 
   5   3   1     5315.29     5335.29     47.60 o 
   6   3   1     1615.77     1543.58     36.34 o 
   7   3   1     7010.93     6996.64     91.79 o 
   8   3   1     1478.41     1531.37     60.87 o 
   9   3   1     1176.37     1157.88     63.20 o 
  10   3   1     1383.70     1258.02     74.29 o 
  11   3   1     1171.74     1481.86    338.41 o 
   0   4   1       17.15       -5.72     16.89 o 
   1   4   1      569.33      576.81     17.28 o 
   2   4   1     3556.31     3222.72     29.93 o 
   3   4   1       85.71       69.81     10.54 o 
   4   4   1     1581.18     1498.49     27.66 o 
   5   4   1      417.64      459.74     20.02 o 
   6   4   1     1511.97     1423.25     38.67 o 
   7   4   1       20.13       35.62     27.30 o 
   8   4   1      144.08      112.76     35.82 o 
   9   4   1        1.21       -1.26     44.24 o 
  10   4   1      207.02      175.89     57.11 o 
  11   4   1       10.08      -94.00    145.95 o 
   1   5   1     1233.12     1086.98     27.87 o 
   2   5   1     9055.59     8913.97     62.58 o 
   3   5   1    14487.05    14124.12     81.11 o 
   4   5   1     9847.88    10011.61     71.24 o 
   5   5   1     2023.11     2157.28     44.68 o 
   6   5   1     7477.01     7407.64     88.90 o 
   7   5   1     8119.21     7819.28    160.25 o 
   8   5   1     6556.27     6522.01    207.45 o 
   9   5   1       10.30      -19.61     44.63 o 
  10   5   1     2733.81     2924.81    148.96 o 
  11   5   1     1511.73     1482.30    257.84 o 
  12   5   1      331.32      407.85    296.36 o 
   0   6   1     9604.44     8387.53    109.05 o 
   1   6   1    10023.96     9984.62     75.68 o 
   2   6   1     5168.74     4649.41     47.14 o 
   3   6   1    10453.48    10184.91     73.33 o 
   4   6   1    16666.20    16676.05    103.53 o 
   5   6   1       10.09       -4.30     19.17 o 
   6   6   1      100.57      102.10     27.78 o 
   7   6   1     2674.45     2728.28     74.18 o 
   8   6   1      268.42      257.58     46.00 o 
   9   6   1     1909.40     2338.58    102.06 o 
  10   6   1       49.92      145.80     73.71 o 
  11   6   1      378.11      433.11    275.88 o 
  12   6   1       14.27      -98.08    182.86 o 
   1   7   1     3756.48     3809.62     50.07 o 
   2   7   1      260.79      250.51     19.59 o 
   3   7   1    10362.99    10182.14     77.61 o 
   4   7   1       11.60        2.04     19.44 o 
   5   7   1     4002.12     3813.25     73.75 o 
   6   7   1      373.17      372.66     45.37 o 
   7   7   1     2012.86     2137.02     80.86 o 
   8   7   1      453.57      443.12     70.65 o 
   9   7   1     2123.70     2006.74    105.25 o 
  10   7   1      265.43      362.66    136.40 o 
  11   7   1      597.49      722.39    322.60 o 
  12   7   1        4.79     -110.93    184.41 o 
   0   8   1     2052.97     1863.69     67.85 o 
   1   8   1     2690.19     2826.16     50.53 o 
   2   8   1     7098.58     7085.47     75.54 o 
   3   8   1      608.35      670.48     31.51 o 
   4   8   1      809.25      891.28     42.61 o 
   5   8   1      278.84      306.89     39.68 o 
   6   8   1      720.81      701.93     53.18 o 
   7   8   1       10.25       27.76     48.01 o 
   8   8   1        1.30      -33.08     55.82 o 
   9   8   1       44.89        3.63     61.86 o 
  11   8   1       11.02      527.37    307.75 o 
  12   8   1       48.75     -269.17    271.07 o 
   1   9   1     1491.29     1684.01     49.21 o 
   2   9   1       17.69      -13.09     23.87 o 
   3   9   1     4244.18     4152.35     81.01 o 
   4   9   1     3108.71     3187.29     81.33 o 
   5   9   1      366.78      341.30     45.98 o 
   6   9   1     3230.81     3127.47    105.62 o 
   7   9   1     3007.60     2783.43    113.41 o 
   8   9   1     1639.62     1405.86    106.81 o 
   9   9   1        0.90       13.41     66.81 o 
  10   9   1      903.79      910.73    312.63 o 
  11   9   1      686.92      833.92    349.77 o 
   0  10   1     9748.45     9551.08    238.11 o 
   1  10   1     4310.20     4186.12     95.35 o 
   2  10   1      630.95      607.91     51.29 o 
   3  10   1     1408.60     1517.73     68.43 o 
   4  10   1      456.48      464.51     53.17 o 
   5  10   1      174.61      252.75     56.90 o 
   6  10   1        0.61      -50.61     56.94 o 
   7  10   1     1134.67     1188.99    104.46 o 
   8  10   1      497.26      535.74     96.51 o 
   9  10   1      957.78      833.30    146.75 o 
  10  10   1       55.08       43.51    190.24 o 
  11  10   1      146.44      441.64    331.11 o 
   1  11   1     2433.08     2921.63     95.53 o 
   2  11   1      935.09      998.79     78.76 o 
   3  11   1     1977.93     2038.64     94.78 o 
   4  11   1      418.59      279.79     61.80 o 
   5  11   1     2556.59     2338.43    116.53 o 
   6  11   1      187.63      111.77     72.05 o 
   7  11   1      835.75      906.22    111.37 o 
   8  11   1      188.33      213.05     90.07 o 
   9  11   1     1090.34      387.64    197.46 o 
   0  12   1     2011.80     2177.58    182.02 o 
   1  12   1     2241.23     2325.56    111.94 o 
   2  12   1     3048.25     3191.86    116.02 o 
   3  12   1      207.67      249.41     65.11 o 
   4  12   1      399.97      528.76     75.92 o 
   5  12   1      259.68      198.04     72.88 o 
   6  12   1     1151.20     1252.84    115.16 o 
   7  12   1        0.02      155.38     95.17 o 
   8  12   1       11.27      -43.00    117.16 o 
   9  12   1        4.93       12.46    157.72 o 
   1  13   1      180.32      200.95     67.00 o 
   2  13   1      442.75      376.39     71.95 o 
   3  13   1     1003.30     1052.47    107.45 o 
   4  13   1      462.29      485.45     86.88 o 
   5  13   1      255.09      182.73     79.36 o 
   6  13   1      160.32       96.24     86.37 o 
   7  13   1      588.91      561.82    121.58 o 
   8  13   1      287.89        3.81    250.61 o 
   0  14   1        7.85       25.09     80.64 o 
   1  14   1      203.04      177.86     72.96 o 
   2  14   1        6.82       81.92     71.49 o 
   3  14   1      367.41      451.39     89.42 o 
   4  14   1      536.50      394.55     89.19 o 
   5  14   1       21.54       40.43     88.09 o 
   6  14   1       16.91       30.11     98.22 o 
   7  14   1      102.09        7.62    264.41 o 
   8  14   1        0.44       -3.33     79.56 o 
   1  15   1      611.78      977.93    104.43 o 
   2  15   1       75.19        9.37     81.22 o 
   3  15   1      349.31      557.66    104.16 o 
   4  15   1       89.23       97.82     91.00 o 
   5  15   1      814.86      959.45    126.45 o 
   6  15   1      170.70     -177.71    256.32 o 
   8  15   1      108.01       10.96    213.91 o 
   0  16   1      483.29      720.62    174.79 o 
   1  16   1      526.17      620.46    125.63 o 
   2  16   1     1148.68     1307.77    139.61 o 
   3  16   1      122.54      166.83     96.33 o 
   4  16   1      194.11      156.35    120.66 o 
   5  16   1      100.14      113.11    216.82 o 
   1  17   1       30.97      -16.62    111.37 o 
   2  17   1        6.51       77.81    123.68 o 
   3  17   1       69.29     -146.58    146.58 o 
   4  17   1       10.09     -222.95    222.95 o 
   0   0   2     2582.76      194.60    375.44 o 
   1   0   2    40282.21     2613.12   3704.71 o 
   2   0   2   103026.14   116368.78    732.79 o 
   3   0   2    11728.09    10950.25     79.89 o 
   4   0   2    22254.67    23491.00    143.25 o 
   5   0   2     7281.09     7508.17     72.86 o 
   6   0   2    24182.26    23521.12    177.07 o 
   7   0   2     7292.11     7215.92    137.45 o 
   8   0   2     2261.62     2256.64     87.80 o 
   9   0   2      307.79      177.23     64.86 o 
  10   0   2     1688.28     1555.80    184.15 o 
  11   0   2        2.36      -60.98    176.74 o 
   1   1   2      529.12      504.42     33.21 o 
   2   1   2        4.13       -5.43      5.43 o 
   3   1   2     3491.09     3324.57     27.76 o 
   4   1   2     8181.70     8090.00     51.62 o 
   5   1   2     3447.85     3493.30     36.21 o 
   6   1   2      437.98      412.26     22.51 o 
   7   1   2     6318.61     6255.92     78.51 o 
   8   1   2     3324.82     3496.26     72.32 o 
   9   1   2       53.31       79.34     36.89 o 
  10   1   2      465.11      434.00     68.08 o 
  11   1   2      879.62     1087.55    288.33 o 
   0   2   2     5582.03     5160.29     82.30 o 
   1   2   2     4137.70     3950.29     23.97 o 
   2   2   2     1898.06     1683.81     17.81 o 
   3   2   2      341.58      317.02     12.28 o 
   4   2   2      634.91      588.39     17.03 o 
   5   2   2      394.60      399.54     17.87 o 
   6   2   2       49.78       52.33     17.47 o 
   7   2   2      268.71      232.63     27.33 o 
   8   2   2        9.96        4.02     28.89 o 
   9   2   2        4.91      -34.84     34.84 o 
  10   2   2      114.79      124.99     63.02 o 
   1   3   2      826.89      938.13     24.19 o 
   2   3   2    10038.46     9791.75     51.88 o 
   3   3   2     9470.81     9094.54     50.83 o 
   4   3   2    16276.75    16821.77     90.80 o 
   5   3   2     2625.53     2676.84     36.71 o 
   6   3   2       87.04      109.52     20.77 o 
   7   3   2     5180.93     5063.41     82.39 o 
   8   3   2     2867.60     2859.27     99.61 o 
   9   3   2      494.36      531.98     61.80 o 
  10   3   2       69.65       20.21     62.73 o 
  11   3   2     1793.36     1995.72    369.01 o 
   0   4   2    60642.43    65335.41    414.91 o 
   1   4   2     4074.45     3728.22     50.40 o 
   2   4   2    53689.77    53304.90    214.35 o 
   3   4   2    23932.64    23492.49    107.79 o 
   4   4   2     2892.21     3085.21     34.15 o 
   5   4   2     7955.03     8025.17     66.52 o 
   6   4   2    18477.32    18227.83    146.65 o 
   7   4   2     1742.94     1838.38     67.34 o 
   8   4   2     2767.82     2894.90    114.91 o 
   9   4   2      420.53      440.83     58.83 o 
  10   4   2     1907.59     2095.75    120.92 o 
  11   4   2       39.88      188.66    245.35 o 
   1   5   2     3618.20     3676.18     39.99 o 
   2   5   2      407.13      493.39     16.55 o 
   3   5   2     4186.32     4050.62     39.14 o 
   4   5   2      807.68      942.39     25.43 o 
   5   5   2      420.68      520.59     23.27 o 
   6   5   2      656.44      696.17     34.56 o 
   7   5   2     3239.80     3266.18     95.15 o 
   8   5   2     1690.42     1818.63     83.48 o 
   9   5   2        0.77        6.35     45.81 o 
  10   5   2      380.38      355.82     78.84 o 
  11   5   2      155.70      349.22    259.65 o 
  12   5   2      398.03      729.48    337.82 o 
   0   6   2    15093.95    13698.17    126.02 o 
   1   6   2    10046.23     9525.72     71.77 o 
   2   6   2     6701.30     6390.06     52.97 o 
   3   6   2     7523.16     7289.72     58.20 o 
   4   6   2     1703.02     1723.72     33.38 o 
   5   6   2      673.78      661.21     30.73 o 
   6   6   2      194.71      161.84     28.69 o 
   7   6   2       28.24       25.80     36.62 o 
   8   6   2       59.81       37.81     41.35 o 
   9   6   2      126.07       78.50     47.57 o 
  10   6   2        1.57      -15.31     68.32 o 
  11   6   2        2.33     -202.95    202.95 o 
  12   6   2        7.10       54.93    189.95 o 
   1   7   2       12.65       44.87     15.42 o 
   2   7   2      133.40      146.58     17.15 o 
   3   7   2     4115.99     4103.87     47.22 o 
   4   7   2     3819.87     3830.04     54.70 o 
   5   7   2     1664.84     1739.53     53.71 o 
   6   7   2      237.23      231.60     36.00 o 
   7   7   2     6952.40     7197.92    126.33 o 
   8   7   2     3551.65     3857.48    135.09 o 
   9   7   2     1230.27     1323.21     91.88 o 
  10   7   2        0.85       -5.83    119.29 o 
  11   7   2      824.99      824.44    329.78 o 
  12   7   2      530.10      576.08    344.50 o 
   0   8   2    22207.54    23146.48    284.60 o 
   1   8   2     1779.40     1774.43     43.60 o 
   2   8   2    11646.12    11089.33     87.01 o 
   3   8   2     1989.72     1855.23     57.67 o 
   4   8   2     5682.00     6024.33     87.42 o 
   5   8   2     1136.42     1073.10     63.57 o 
   6   8   2     9794.21    10195.47    151.36 o 
   7   8   2     1085.07     1333.12     88.60 o 
   8   8   2      670.35      802.81     78.76 o 
   9   8   2      574.83      555.57     78.23 o 
  10   8   2      891.70      635.74    203.63 o 
  11   8   2        5.46      296.80    277.26 o 
   1   9   2       14.42       -2.00     24.13 o 
   2   9   2      734.36      726.13     41.38 o 
   3   9   2      195.16      196.86     32.65 o 
   4   9   2      180.64      119.01     33.23 o 
   5   9   2       76.47       90.23     37.48 o 
   6   9   2      346.68      332.21     49.86 o 
   7   9   2      550.00      556.64     59.90 o 
   8   9   2      199.48      207.19     66.65 o 
   9   9   2      389.71      243.59     93.70 o 
  10   9   2      483.09      139.79    267.79 o 
  11   9   2       18.50      121.96    275.36 o 
   0  10   2     3206.70     3157.11    113.12 o 
   1  10   2     4925.89     4888.13     91.27 o 
   2  10   2      935.62      921.73     52.18 o 
   3  10   2     3098.82     3111.60    109.04 o 
   4  10   2     1794.37     1871.45     75.96 o 
   5  10   2     1232.70     1311.04     69.00 o 
   6  10   2       69.84       80.85     49.06 o 
   7  10   2      150.02      127.09     51.74 o 
   8  10   2      206.99      151.20     60.01 o 
   9  10   2        1.12     -102.04    131.44 o 
  10  10   2       27.78      108.06    183.62 o 
  11  10   2       22.82       68.60    272.02 o 
   1  11   2      410.71      510.70     58.87 o 
   2  11   2      397.29      361.51     54.78 o 
   3  11   2     1062.78     1033.88     74.60 o 
   4  11   2     1485.31     1388.29     86.91 o 
   5  11   2     1765.57     1850.87    109.40 o 
   6  11   2      229.60       54.53     70.37 o 
   7  11   2     3071.70     2872.09    137.08 o 
   8  11   2     1048.82      990.50    116.93 o 
   9  11   2      409.36      283.62    260.76 o 
  10  11   2        5.66      496.88    310.61 o 
   0  12   2     7976.42     8390.83    240.84 o 
   1  12   2       15.93       10.94     50.44 o 
   2  12   2     2574.18     2724.26    104.85 o 
   3  12   2      106.45       67.29     58.61 o 
   4  12   2     2652.25     2963.85    145.41 o 
   5  12   2        0.90       -3.89     72.36 o 
   6  12   2     1751.91     1983.50    194.44 o 
   7  12   2       71.33       68.97     79.07 o 
   8  12   2      234.70      207.15    107.47 o 
  10  12   2      355.93      196.78    284.45 o 
   1  13   2       47.83       49.76     56.05 o 
   2  13   2       11.80       94.08     64.33 o 
   3  13   2       14.06      -33.31     64.22 o 
   4  13   2        3.10       55.81     66.21 o 
   5  13   2      547.67      525.31     99.37 o 
   6  13   2      537.12      488.83    106.50 o 
   7  13   2        0.13      -37.61     87.60 o 
   8  13   2        9.15      -32.27    143.51 o 
   9  13   2      267.29       12.39    274.43 o 
   0  14   2      276.29      329.35    112.19 o 
   1  14   2      744.15      855.88     89.77 o 
   2  14   2       66.16      114.51     72.65 o 
   3  14   2      954.51     1142.75    107.19 o 
   4  14   2      987.27     1063.15    117.09 o 
   5  14   2      545.19      459.40    110.02 o 
   6  14   2       31.53      -97.35     97.35 o 
   7  14   2       12.52       19.65    117.64 o 
   8  14   2       80.18        8.58    266.31 o 
   1  15   2        4.11       59.23     79.47 o 
   2  15   2       24.70       95.18     80.73 o 
   3  15   2      490.15      350.62    100.91 o 
   4  15   2      322.54      339.80    108.23 o 
   5  15   2       60.41      -48.37     97.85 o 
   6  15   2        3.38     -252.49    252.49 o 
   8  15   2      238.29        3.34    138.17 o 
   0  16   2     2260.17     2508.64    235.50 o 
   1  16   2       17.86      117.79     88.27 o 
   2  16   2      384.63      375.16    106.27 o 
   3  16   2        2.66      -16.53    107.19 o 
   4  16   2      638.88      582.59    176.83 o 
   5  16   2       34.18      -83.37    222.00 o 
   6  16   2      126.65        0.00     10.48 o 
   7  16   2        2.04        3.81    135.30 o 
   1  17   2        3.60       17.53    105.25 o 
   2  17   2       11.03       59.52    112.53 o 
   3  17   2        5.24     -125.63    175.08 o 
   0  18   2      165.83      255.37    277.28 o 
   1  18   2      163.07      171.51    266.32 o 
   1  19   2       13.89       36.68    302.51 o 
   1  20   2        0.60        0.00     30.49 o 
   1   1   3     7526.50     7387.61     40.50 o 
   2   1   3      221.62      269.93      9.52 o 
   3   1   3     8073.74     8008.02     50.58 o 
   4   1   3     3758.52     3722.50     35.60 o 
   5   1   3    50094.29    51985.75    225.69 o 
   6   1   3       85.43      110.79     17.22 o 
   7   1   3       68.86       84.01     22.80 o 
   8   1   3       31.73       59.11     29.24 o 
   9   1   3     9504.26     9520.34    159.56 o 
  10   1   3      215.25       68.75     77.80 o 
  11   1   3      252.51      167.23    211.54 o 
   0   2   3    13789.33    14219.12     91.98 o 
   1   2   3     2501.71     2182.70     20.58 o 
   2   2   3    25022.26    24614.48    104.08 o 
   3   2   3     6242.21     5656.57     40.42 o 
   4   2   3     4556.36     5046.79     42.34 o 
   5   2   3    12080.58    11270.23     75.93 o 
   6   2   3     4472.00     4523.03     55.88 o 
   7   2   3      219.99      215.39     27.96 o 
   8   2   3       27.73       41.07     31.25 o 
   9   2   3     4330.11     4259.75    220.10 o 
  10   2   3       94.20      125.25     76.63 o 
  11   2   3     2410.57     2625.25    391.52 o 
   1   3   3    36745.72    38029.92    140.45 o 
   2   3   3       21.71       13.50      8.36 o 
   3   3   3     5128.76     5246.36     39.14 o 
   4   3   3      927.12      957.45     22.43 o 
   5   3   3    20241.67    20063.11    114.73 o 
   6   3   3      823.22      806.13     32.15 o 
   7   3   3     1607.89     1573.80     55.74 o 
   8   3   3       11.25        6.09     32.79 o 
   9   3   3     6222.42     6333.60    252.36 o 
  10   3   3      227.66      148.75     81.33 o 
  11   3   3      174.04      -55.74    207.25 o 
   0   4   3     4738.58     4460.60     82.52 o 
   1   4   3      283.91      340.61     12.03 o 
   2   4   3      369.71      371.98     13.46 o 
   3   4   3      803.78      728.99     18.69 o 
   4   4   3      516.72      507.97     18.23 o 
   5   4   3     2026.12     2005.59     50.31 o 
   6   4   3       61.04       78.19     22.82 o 
   7   4   3     1147.05     1069.73     54.99 o 
   8   4   3       66.63       78.17     38.65 o 
   9   4   3       58.52       98.12     51.85 o 
  10   4   3       52.71      143.80     81.41 o 
  11   4   3        0.35      -15.72    223.91 o 
  12   4   3        3.17      155.78    262.49 o 
   1   5   3    18024.18    18281.03    110.77 o 
   2   5   3      936.19     1060.08     21.93 o 
   3   5   3      108.01      116.20     12.56 o 
   4   5   3     1099.49     1195.47     27.27 o 
   5   5   3    18930.10    18804.95    132.07 o 
   6   5   3      584.04      622.18     33.41 o 
   7   5   3      809.20      749.58     48.29 o 
   8   5   3       90.92       90.33     38.72 o 
   9   5   3    10825.04    11107.60    204.81 o 
  10   5   3       30.09        0.11     66.33 o 
  11   5   3      307.75      112.92    246.80 o 
  12   5   3       20.44      -62.88    242.01 o 
   0   6   3    17980.51    18181.47    150.15 o 
   1   6   3     4832.95     4167.21     43.91 o 
   2   6   3     8765.27     8364.30     69.67 o 
   3   6   3     9218.00     8936.19     63.94 o 
   4   6   3     1756.97     1912.38     38.68 o 
   5   6   3     4739.42     4887.16     61.20 o 
   6   6   3     2479.09     2526.92     70.43 o 
   7   6   3      253.28      221.14     39.40 o 
   8   6   3       12.95       -6.19     39.26 o 
   9   6   3     2379.97     2232.88     98.21 o 
  10   6   3      175.90      130.76     74.65 o 
  11   6   3     1144.09     1229.20    358.42 o 
  12   6   3       72.87      -38.59    250.12 o 
   1   7   3    13051.65    12547.45     88.90 o 
   2   7   3       15.78       15.38     15.33 o 
   3   7   3     4576.63     4445.38     49.94 o 
   4   7   3      243.84      247.44     21.74 o 
   5   7   3     8772.57     8804.97    103.71 o 
   6   7   3     1309.38     1311.58     53.87 o 
   7   7   3     7307.56     7125.63    136.92 o 
   8   7   3      129.43       38.98     51.81 o 
   9   7   3      652.97      632.08     80.71 o 
  10   7   3       92.51       65.91    105.61 o 
  11   7   3      358.81      595.11    305.89 o 
  12   7   3       68.27      -29.06    275.36 o 
   0   8   3     5975.73     5661.01    154.39 o 
   1   8   3     3228.31     3281.49     49.35 o 
   2   8   3       68.31       63.32     18.30 o 
   3   8   3     3562.53     3516.47     56.25 o 
   4   8   3       59.58       71.40     25.24 o 
   5   8   3      722.30      712.86     49.86 o 
   6   8   3      163.07      182.10     36.81 o 
   7   8   3      549.11      491.24     61.36 o 
   8   8   3       17.15       -5.94     54.34 o 
   9   8   3        1.88      -65.71     65.71 o 
  10   8   3        1.15     -135.90    140.31 o 
  11   8   3       20.57      299.18    282.03 o 
   1   9   3     1970.01     2022.54     52.46 o 
   2   9   3      419.17      399.14     35.87 o 
   3   9   3      120.20      148.25     31.46 o 
   4   9   3       41.27        1.11     31.81 o 
   5   9   3    10482.33    10636.58    148.37 o 
   6   9   3      253.44      269.30     45.37 o 
   7   9   3      341.76      311.30     60.33 o 
   8   9   3       44.11       -9.13     56.99 o 
   9   9   3     2740.18     2794.69    231.11 o 
  10   9   3        3.24      -80.62    159.82 o 
  11   9   3      212.49      195.34    287.29 o 
   0  10   3     2567.89     2613.66    105.73 o 
   1  10   3     4807.02     4609.68     88.23 o 
   2  10   3     2436.98     2297.76     76.11 o 
   3  10   3      145.21      168.50     35.91 o 
   4  10   3     2150.97     2208.10     74.02 o 
   5  10   3      206.66      296.85     47.71 o 
   6  10   3      606.54      533.35     55.39 o 
   7  10   3       12.02       17.99     56.01 o 
   8  10   3       44.64       12.69     61.08 o 
   9  10   3      860.11      993.76    163.90 o 
  10  10   3      100.13        4.97    170.02 o 
   1  11   3     2224.08     2454.98     94.63 o 
   2  11   3      300.16      350.47     46.51 o 
   3  11   3     5527.47     5878.71    112.87 o 
   4  11   3       23.69       39.51     41.81 o 
   5  11   3     1161.50     1309.44     79.95 o 
   6  11   3      153.07       48.21     27.56 o 
   7  11   3     3331.44     2973.81    229.61 o 
   8  11   3        9.24      -15.09     81.22 o 
   9  11   3       61.08      -31.43    194.87 o 
  10  11   3       86.55     -214.86    222.96 o 
   0  12   3     1066.04      837.13    104.77 o 
   1  12   3     4617.24     4885.07    134.46 o 
   2  12   3       25.99       35.84     55.15 o 
   3  12   3     1414.23     1557.27     97.65 o 
   4  12   3      193.92      197.00     73.85 o 
   5  12   3      547.29      596.38     76.99 o 
   6  12   3        2.08        6.40     59.05 o 
   7  12   3      513.98      590.74     88.16 o 
   8  12   3       20.68       -8.28    170.93 o 
   9  12   3       48.21       -8.10    454.01 o 
   1  13   3      769.29      794.80     82.40 o 
   2  13   3        5.51      -57.77     57.77 o 
   3  13   3      270.68      320.91     76.00 o 
   4  13   3       12.20      -69.29     69.29 o 
   5  13   3     1171.23     1032.96    118.68 o 
   6  13   3      267.18      194.66     72.26 o 
   7  13   3        0.59      -30.29     88.44 o 
   8  13   3        3.40     -141.97    232.96 o 
   9  13   3      556.62       18.11    296.86 o 
   0  14   3     1535.63     1636.00    160.60 o 
   1  14   3      121.59      195.29     74.44 o 
   2  14   3      508.46      411.33     82.87 o 
   3  14   3      177.67      141.23     74.60 o 
   4  14   3      206.63      142.34     91.48 o 
   5  14   3       75.36       61.69     94.21 o 
   6  14   3       81.58       42.15    106.16 o 
   7  14   3       64.81       56.84    180.15 o 
   8  14   3        3.10        0.48     56.69 o 
   1  15   3      390.17      468.13     90.59 o 
   2  15   3       18.29      114.22     83.52 o 
   3  15   3     1515.24     1797.72    150.09 o 
   4  15   3       12.59       26.06    103.37 o 
   5  15   3       83.27       93.22    142.68 o 
   6  15   3       72.40        1.32     25.40 o 
   8  15   3        8.63       -0.95     44.78 o 
   0  16   3      376.64      580.29    147.04 o 
   1  16   3     1043.21     1244.02    162.36 o 
   2  16   3       10.82       70.19     96.57 o 
   3  16   3      731.34      854.31    141.89 o 
   4  16   3       51.04       35.01     66.63 o 
   5  16   3      146.00      453.56    294.43 o 
   7  16   3       52.25        0.00     30.01 o 
   1  17   3       12.75       29.57    109.96 o 
   2  17   3       32.38     -150.54    172.81 o 
   0  18   3      254.70      305.23    267.45 o 
   1  18   3      181.60      -35.73    303.01 o 
   2  18   3       56.68       -4.76    398.75 o 
   1  19   3       16.00       -3.81    500.70 o 
   1  20   3      104.11      -16.20    359.69 o 
   0   0   4    11953.35    12642.89    213.18 o 
   1   0   4   133901.16   161447.73   1452.63 o 
   2   0   4    46066.42    48453.32    284.22 o 
   3   0   4      160.13      147.49     15.77 o 
   4   0   4     7098.07     7301.11     80.63 o 
   5   0   4    14430.63    13895.20    131.31 o 
   6   0   4    13222.72    12917.28    148.31 o 
   7   0   4       15.66        7.33     34.83 o 
   8   0   4      873.13      945.26     80.22 o 
   9   0   4     5864.93     5801.90    203.28 o 
  10   0   4     1931.41     1816.75    163.49 o 
  11   0   4     1856.54     1946.66    349.95 o 
   1   1   4    15821.45    16341.44     75.43 o 
   2   1   4      140.79      149.64      8.48 o 
   3   1   4    24066.96    26316.42    135.25 o 
   4   1   4     3107.60     3165.67     36.08 o 
   5   1   4    10568.98    10223.52     73.39 o 
   6   1   4     1803.14     1833.21     39.47 o 
   7   1   4      207.67      188.10     28.53 o 
   8   1   4     1934.14     2028.04     99.70 o 
   9   1   4     4112.30     4291.29    116.89 o 
  10   1   4       77.95       47.46     73.82 o 
  11   1   4       66.52      -50.98    190.09 o 
   0   2   4     1595.32     1573.06     36.58 o 
   1   2   4     1907.94     1925.27     25.02 o 
   2   2   4       44.65       47.57      8.40 o 
   3   2   4      553.63      506.93     14.22 o 
   4   2   4       43.08       44.00     11.56 o 
   5   2   4      805.02      829.91     23.98 o 
   6   2   4      153.78      142.84     20.10 o 
   7   2   4      943.35      909.33     37.97 o 
   8   2   4      209.14      197.60     38.53 o 
   9   2   4        8.53       38.35     52.10 o 
  10   2   4        0.08       34.44     71.94 o 
  11   2   4        7.88     -173.41    187.22 o 
   1   3   4    23851.46    24314.04    101.76 o 
   2   3   4     2012.82     1906.18     23.14 o 
   3   3   4     3194.90     3759.09     34.87 o 
   4   3   4     2067.75     1993.31     31.53 o 
   5   3   4     7367.03     6913.40     61.60 o 
   6   3   4      831.67      832.37     36.75 o 
   7   3   4      599.83      625.11     37.24 o 
   8   3   4     2082.38     2186.46     68.05 o 
   9   3   4     4480.47     4555.88    131.04 o 
  10   3   4       43.51       57.60     75.82 o 
  11   3   4      778.27     1090.83    308.81 o 
   0   4   4     5391.98     5476.33     66.25 o 
   1   4   4    25589.78    25229.21    109.94 o 
   2   4   4    35792.16    36103.41    156.78 o 
   3   4   4     9212.52     8896.57     59.22 o 
   4   4   4     7092.53     6799.57     54.67 o 
   5   4   4    18565.29    18591.44    121.64 o 
   6   4   4     6959.52     6860.24     85.94 o 
   7   4   4     1638.73     1657.37     64.19 o 
   8   4   4      887.03      904.02     54.13 o 
   9   4   4     3389.10     3415.75    135.73 o 
  10   4   4     1782.03     1618.23    188.10 o 
  11   4   4     1042.87     1699.57    367.94 o 
  12   4   4      524.37      773.83    326.88 o 
   1   5   4    22601.70    23100.52    104.75 o 
   2   5   4      654.96      630.18     17.61 o 
   3   5   4     8551.24     8498.82     61.48 o 
   4   5   4     2660.60     2629.02     37.32 o 
   5   5   4     4345.83     4385.23     53.09 o 
   6   5   4      529.63      567.85     34.72 o 
   7   5   4      636.79      652.04     44.21 o 
   8   5   4     1736.67     1746.41     67.19 o 
   9   5   4     2690.36     2891.46    104.46 o 
  10   5   4      212.93      234.21     83.00 o 
  11   5   4      121.05     -118.63    214.39 o 
  12   5   4      116.47      472.61    306.34 o 
   0   6   4       31.51       21.12     17.37 o 
   1   6   4     8352.00     8407.78     60.40 o 
   2   6   4      502.33      495.67     19.18 o 
   3   6   4     9326.06     9024.91     68.01 o 
   4   6   4     1166.55     1183.83     30.24 o 
   5   6   4      750.46      828.72     34.98 o 
   6   6   4      339.20      332.83     34.85 o 
   7   6   4      998.58     1014.03     52.37 o 
   8   6   4      313.23      336.53     49.29 o 
   9   6   4      180.09      212.21     54.99 o 
  10   6   4        3.39      -69.94     69.94 o 
  11   6   4        3.26      -75.27    221.05 o 
  12   6   4        0.08      -63.36    241.53 o 
   1   7   4     7423.62     7517.42     65.89 o 
   2   7   4      135.79      123.53     16.80 o 
   3   7   4      571.89      637.70     25.19 o 
   4   7   4     2697.92     2912.20     52.24 o 
   5   7   4     5521.58     5358.76     96.57 o 
   6   7   4      224.02      147.39     37.49 o 
   7   7   4      392.66      323.32     49.75 o 
   8   7   4     1322.39     1468.99    106.89 o 
   9   7   4     3646.74     3881.20    157.09 o 
  10   7   4       16.78        3.08    124.85 o 
  11   7   4      247.91       55.27    247.27 o 
  12   7   4      207.29      472.15    321.12 o 
   0   8   4     4918.33     5232.82    142.77 o 
   1   8   4     6879.64     6823.33     67.63 o 
   2   8   4    11792.18    11455.13    127.51 o 
   3   8   4       52.77       63.68     30.94 o 
   4   8   4     3987.93     3941.09    101.04 o 
   5   8   4     4606.07     4658.94    130.04 o 
   6   8   4     3284.03     3601.66    185.22 o 
   7   8   4      356.61      367.01     59.04 o 
   8   8   4      649.47      630.18     66.73 o 
   9   8   4      934.21      867.99    111.55 o 
  10   8   4      542.91      338.99    189.86 o 
  11   8   4      765.46     1024.09    365.03 o 
   1   9   4     2736.42     2709.89     71.31 o 
   2   9   4      389.75      405.75     31.99 o 
   3   9   4     7083.16     7404.87     99.17 o 
   4   9   4     1192.32     1138.32     49.82 o 
   5   9   4     2356.60     2336.29    126.57 o 
   6   9   4      478.47      517.29     56.98 o 
   7   9   4     1218.22     1135.14     78.59 o 
   8   9   4      375.35      386.67     64.87 o 
   9   9   4      177.71       75.75     87.42 o 
  10   9   4      210.50       -7.29    174.54 o 
  11   9   4      242.34      -80.04    256.80 o 
   0  10   4      771.17      788.70     73.29 o 
   1  10   4     4785.94     5227.90    140.75 o 
   2  10   4      359.07      297.47     39.37 o 
   3  10   4     4938.78     4848.41     91.41 o 
   4  10   4      458.53      427.35     46.02 o 
   5  10   4     1325.32     1359.04     80.00 o 
   6  10   4      133.80       69.56     53.50 o 
   7  10   4     1233.56     1200.30    101.23 o 
   8  10   4      194.18      114.67     70.68 o 
   9  10   4        4.65        1.23    122.55 o 
  10  10   4       32.36        6.78    178.22 o 
   1  11   4      405.41      440.58     49.82 o 
   2  11   4       31.08       48.18     37.78 o 
   3  11   4       73.88       45.94     37.90 o 
   4  11   4     1485.32     1505.86    102.65 o 
   5  11   4     4264.33     4032.35    152.76 o 
   6  11   4        0.48      -51.36     51.36 o 
   7  11   4      326.92      312.22     76.68 o 
   8  11   4      405.88      236.07     77.15 o 
   9  11   4      814.58      507.05    219.82 o 
  10  11   4        7.96      -28.11    249.63 o 
   0  12   4     3478.05     4023.73    684.86 o 
   1  12   4       98.29        5.57     52.98 o 
   2  12   4     2372.89     2633.95    105.65 o 
   3  12   4       93.51       77.78     46.44 o 
   4  12   4     1432.82     1467.95     97.52 o 
   5  12   4      340.29      306.29     54.94 o 
   6  12   4      744.41      816.69     84.47 o 
   7  12   4      315.01      284.27     79.20 o 
   8  12   4      207.25      -48.43    115.48 o 
   9  12   4      374.95        8.03     69.56 o 
   1  13   4     1224.00     1137.91    112.92 o 
   2  13   4       93.60       56.46     58.35 o 
   3  13   4     1919.96     2099.23    216.27 o 
   4  13   4      147.31       67.05     63.00 o 
   5  13   4        4.97       22.27     57.12 o 
   6  13   4      503.47      392.15     82.81 o 
   7  13   4     1285.58     1002.55    161.86 o 
   8  13   4       56.09       76.59    119.35 o 
   9  13   4        0.76        5.66     91.71 o 
   0  14   4      257.99      343.30    112.42 o 
   1  14   4      748.43      788.11    129.90 o 
   2  14   4       72.01       54.91     63.85 o 
   3  14   4     1839.74     1635.07    198.63 o 
   4  14   4      103.10       39.42     87.26 o 
   5  14   4      505.11      442.47     81.02 o 
   6  14   4        8.95      -41.54    112.94 o 
   7  14   4      285.87      127.21    255.38 o 
   8  14   4       71.90       73.37    250.59 o 
   1  15   4      386.19      399.71     89.05 o 
   2  15   4        4.01       99.31     81.60 o 
   3  15   4       36.22      -74.81     89.06 o 
   4  15   4      234.92      193.73    125.90 o 
   5  15   4      224.82      133.53    127.06 o 
   6  15   4        0.90      -31.43    168.09 o 
   7  15   4        7.66        0.48     85.75 o 
   8  15   4       96.47     -142.45    252.02 o 
   0  16   4      928.99     1182.98    195.73 o 
   1  16   4      112.84      128.80     93.62 o 
   2  16   4      338.99      387.00    111.30 o 
   3  16   4       87.63      213.55    126.93 o 
   4  16   4      452.09      226.73    192.27 o 
   5  16   4        0.61     -236.29    236.29 o 
   1  17   4       85.32       53.90    131.00 o 
   2  17   4      113.60      381.40    205.39 o 
   3  17   4      407.25      517.45    298.27 o 
   0  18   4        8.49    -3495.81   5889.71 o 
   1  18   4      197.93        7.62    203.91 o 
   1  20   4       25.21        0.00     52.88 o 
   1   1   5    37454.04    39463.45    169.08 o 
   2   1   5     1570.25     1658.50     22.90 o 
   3   1   5      928.08      765.31     17.20 o 
   4   1   5     5252.66     5061.75     45.17 o 
   5   1   5       23.16       15.71     13.57 o 
   6   1   5      875.64      897.29     32.82 o 
   7   1   5     9176.16     9293.45    125.46 o 
   8   1   5     2480.00     2849.89    115.58 o 
   9   1   5      577.12      679.14     64.89 o 
  10   1   5      194.68      166.39     74.15 o 
  11   1   5     2127.14     2175.27    366.20 o 
   0   2   5     6494.33     7043.87     62.26 o 
   1   2   5     4147.56     4085.18     49.68 o 
   2   2   5    23775.26    23155.27    109.15 o 
   3   2   5     8968.40     8511.01     60.41 o 
   4   2   5       54.73       70.59     12.45 o 
   5   2   5      534.98      619.03     23.21 o 
   6   2   5    11953.43    11782.46    103.30 o 
   7   2   5      707.36      704.83     44.05 o 
   8   2   5      168.95      246.02     41.50 o 
   9   2   5      523.68      486.69     61.09 o 
  10   2   5      633.08      563.80     95.47 o 
  11   2   5      142.39      -90.52    204.86 o 
   1   3   5    13074.52    13078.03     84.97 o 
   2   3   5      589.90      651.91     20.36 o 
   3   3   5     4590.92     4226.00     42.32 o 
   4   3   5     1644.40     1532.30     26.92 o 
   5   3   5     2014.78     2157.65     51.13 o 
   6   3   5      249.36      268.80     26.72 o 
   7   3   5     4762.11     4754.96     91.21 o 
   8   3   5     1115.16     1264.30     60.77 o 
   9   3   5      157.29      135.26     53.00 o 
  10   3   5       17.08       34.53     71.17 o 
  11   3   5      670.04      120.56    227.30 o 
   0   4   5      361.62      347.16     23.32 o 
   1   4   5     2022.78     2240.06     31.55 o 
   2   4   5       34.14       42.34      9.67 o 
   3   4   5      649.32      625.41     17.75 o 
   4   4   5      523.85      537.86     20.11 o 
   5   4   5     2367.10     2370.74     40.48 o 
   6   4   5      390.04      395.70     28.29 o 
   7   4   5      830.95      858.53     49.31 o 
   8   4   5      177.01       97.83     44.05 o 
   9   4   5       25.81      -43.65     50.32 o 
  10   4   5       11.51       12.62     75.86 o 
  11   4   5        8.38     -141.49    215.81 o 
  12   4   5        0.70      -74.32    251.06 o 
   1   5   5     3862.12     3783.91     36.02 o 
   2   5   5      146.26      136.89     15.64 o 
   3   5   5     7221.87     7000.74     58.09 o 
   4   5   5     3020.45     2744.85     38.84 o 
   5   5   5      167.77      214.57     21.01 o 
   6   5   5      457.50      469.87     33.37 o 
   7   5   5     7149.53     7132.59    110.63 o 
   8   5   5     3981.50     4187.38    135.95 o 
   9   5   5     1330.73     1239.52     91.15 o 
  10   5   5      396.24      387.98     88.82 o 
  11   5   5     1527.32     1542.58    370.87 o 
  12   5   5      620.38      676.17    332.13 o 
   0   6   5     1162.55     1167.89     52.26 o 
   1   6   5     4069.57     3893.44     41.65 o 
   2   6   5    21215.34    20683.62    136.84 o 
   3   6   5     9983.73     9851.51     83.46 o 
   4   6   5      168.67      154.32     19.72 o 
   5   6   5       98.59       96.96     21.50 o 
   6   6   5     4050.55     4234.69     78.79 o 
   7   6   5       22.07        3.01     33.59 o 
   8   6   5      301.24      352.88     48.34 o 
   9   6   5      610.25      616.37     79.77 o 
  10   6   5      552.15      655.67    101.90 o 
  11   6   5      141.22      370.18    266.80 o 
  12   6   5      341.55      158.66    295.40 o 
   1   7   5     5699.51     5764.05     48.88 o 
   2   7   5      416.36      461.64     20.53 o 
   3   7   5     4835.86     4807.88     95.49 o 
   4   7   5      611.61      651.55     35.11 o 
   5   7   5     1977.80     2153.73     87.42 o 
   6   7   5      822.27      861.52     63.38 o 
   7   7   5      184.03      139.86     43.46 o 
   8   7   5       24.07      -19.46     44.49 o 
   9   7   5      270.02      259.55     88.41 o 
  10   7   5      375.85      407.09    158.62 o 
  11   7   5      257.67      180.57    279.20 o 
   0   8   5     1425.87     1507.09     42.97 o 
   1   8   5      859.02      947.82     27.14 o 
   2   8   5     1271.52     1303.84     53.77 o 
   3   8   5     1628.18     1615.29     52.40 o 
   4   8   5     2353.98     2360.45     82.85 o 
   5   8   5      549.17      501.92     49.79 o 
   6   8   5       91.33       97.36     41.58 o 
   7   8   5      352.94      328.19     52.13 o 
   8   8   5      114.91       65.44     54.27 o 
   9   8   5        5.64        9.24     70.43 o 
  10   8   5        3.37      -68.57    129.98 o 
  11   8   5        2.41       78.13    277.26 o 
   1   9   5     2166.26     2484.06     90.52 o 
   2   9   5       31.43       -6.64     21.70 o 
   3   9   5     2963.86     3029.23    107.45 o 
   4   9   5     2255.60     2299.82     75.68 o 
   5   9   5      324.42      310.79     46.91 o 
   6   9   5      155.47      149.30     45.19 o 
   7   9   5     3199.06     3420.64    163.73 o 
   8   9   5      834.81      818.57     92.76 o 
   9   9   5      158.46      207.98     91.10 o 
  10   9   5      129.62       85.16    257.03 o 
  11   9   5      606.62      996.38    374.54 o 
   0  10   5      355.98      411.29     66.28 o 
   1  10   5     4019.89     3737.03    163.21 o 
   2  10   5     6369.05     6296.33    188.15 o 
   3  10   5      386.25      485.11     43.94 o 
   4  10   5      834.06      787.69     57.08 o 
   5  10   5      312.19      249.17     49.08 o 
   6  10   5     1604.26     1682.31    119.60 o 
   7  10   5      116.83       90.63     57.83 o 
   8  10   5      100.64       82.61     75.58 o 
   9  10   5      235.66      254.62    141.90 o 
  10  10   5       90.48      177.23    252.98 o 
   1  11   5     3879.44     4168.93    220.18 o 
   2  11   5      221.08      227.57     39.35 o 
   3  11   5      170.55      189.05     37.31 o 
   4  11   5        1.20       25.30     46.69 o 
   5  11   5     1791.99     1782.38    116.26 o 
   6  11   5     1188.50     1283.30    112.52 o 
   7  11   5       59.85       60.30     62.07 o 
   8  11   5       59.03      -26.94     93.89 o 
   9  11   5      305.87      256.14    186.83 o 
  10  11   5      396.09      -75.28    243.00 o 
   0  12   5     4475.12     4911.82    862.82 o 
   1  12   5     1668.55     1891.69    200.46 o 
   2  12   5      927.44      977.47     73.00 o 
   3  12   5      824.87      957.97     59.30 o 
   4  12   5      671.97      717.43     91.87 o 
   5  12   5      369.07      275.74     64.08 o 
   6  12   5       66.90       -4.97     59.91 o 
   7  12   5      190.75      -33.25     80.65 o 
   8  12   5      107.71       38.53    128.92 o 
   9  12   5       63.85       38.93    224.21 o 
   1  13   5       47.99       56.95     64.13 o 
   2  13   5        0.13      -31.91     45.16 o 
   3  13   5     1247.33     1316.45    127.86 o 
   4  13   5      281.84      268.37     75.36 o 
   5  13   5        3.75       -1.69     64.81 o 
   6  13   5        1.80      -45.13     68.87 o 
   7  13   5      379.74      207.99    193.60 o 
   8  13   5      149.38      -92.43    232.02 o 
   9  13   5       22.24      -51.93    254.40 o 
   0  14   5     1477.29     1685.93    166.96 o 
   1  14   5       23.89      104.86     63.76 o 
   2  14   5      919.54      770.38     83.27 o 
   3  14   5      228.96      328.70     71.09 o 
   4  14   5      251.13      271.67     92.61 o 
   5  14   5        2.17      -86.84     86.84 o 
   6  14   5      131.55      -48.87    131.24 o 
   7  14   5        1.67     -201.52    201.52 o 
   8  14   5       38.20       53.44     97.65 o 
   1  15   5      810.23      940.02    101.10 o 
   2  15   5      243.66      232.60     89.48 o 
   3  15   5       47.72       71.50     75.17 o 
   4  15   5       17.72      -30.30     96.14 o 
   5  15   5      839.67      839.13    184.21 o 
   6  15   5      422.22      117.40    267.54 o 
   7  15   5        6.38       41.45    249.63 o 
   0  16   5      767.83      783.57    172.08 o 
   1  16   5      501.72      546.84     88.98 o 
   2  16   5      263.16      174.99     88.04 o 
   3  16   5      369.17      458.29    129.44 o 
   4  16   5      455.72      251.52    205.72 o 
   5  16   5       41.07      521.66    290.13 o 
   6  16   5        3.53       -5.59    101.95 o 
   7  16   5       13.90      -55.26    247.73 o 
   1  17   5       30.02       -8.13    144.67 o 
   2  17   5       13.49      -90.03    148.31 o 
   3  17   5       16.67      144.10    202.81 o 
   5  17   5       22.43       -3.33    236.77 o 
   6  17   5       14.31     -181.03    248.20 o 
   0  18   5      577.34     -218.72    546.55 o 
   1  18   5       34.42      -27.42    102.38 o 
   2  18   5       15.78      -26.20    305.85 o 
   0   0   6   119351.69   137379.73   1315.38 o 
   1   0   6    18297.38    19289.97    169.27 o 
   2   0   6       38.76        8.35     14.33 o 
   3   0   6      184.90      271.21     19.03 o 
   4   0   6    34898.87    34597.43    245.17 o 
   5   0   6      410.95      409.62     31.44 o 
   6   0   6       88.53      105.16     29.24 o 
   7   0   6     4789.37     5144.00    159.15 o 
   8   0   6     5198.49     5202.71    144.80 o 
   9   0   6     1333.76     1291.64     97.60 o 
  10   0   6     1790.60     1790.27    166.91 o 
  11   0   6     1222.51      731.64    468.54 o 
   1   1   6    16588.63    16970.88     90.22 o 
   2   1   6     3545.73     3393.25     33.12 o 
   3   1   6     9278.58     9457.93     61.42 o 
   4   1   6      103.22       96.22     13.60 o 
   5   1   6     5017.84     5128.02     59.92 o 
   6   1   6     6681.44     6749.95     83.02 o 
   7   1   6     8947.50     8818.08    113.19 o 
   8   1   6        4.97       18.66     35.36 o 
   9   1   6      397.07      492.02     57.57 o 
  10   1   6     1698.76     1665.96    136.56 o 
  11   1   6      790.17      708.59    258.90 o 
   0   2   6     9242.17     9369.81     80.93 o 
   1   2   6      537.51      615.23     19.03 o 
   2   2   6     2462.53     2422.92     47.36 o 
   3   2   6       29.10       26.05      9.71 o 
   4   2   6        9.45        3.03     12.27 o 
   5   2   6      328.04      311.36     22.62 o 
   6   2   6      486.29      475.60     31.39 o 
   7   2   6      108.65      144.62     32.10 o 
   8   2   6       20.51       -0.47     35.52 o 
   9   2   6        0.71      -24.59     42.78 o 
  10   2   6        4.99       50.03     74.53 o 
  11   2   6        1.83      -31.25    201.99 o 
   1   3   6     3844.50     3838.20     32.73 o 
   2   3   6     2773.90     2662.55     34.25 o 
   3   3   6    16388.01    16728.14     98.10 o 
   4   3   6      745.82      713.06     21.42 o 
   5   3   6     5192.66     5165.86     66.71 o 
   6   3   6     5996.66     6026.46     84.36 o 
   7   3   6     4151.67     4215.14     87.73 o 
   8   3   6      331.77      353.11     44.94 o 
   9   3   6      114.27       13.97     47.38 o 
  10   3   6     2668.92     2577.10    215.09 o 
  11   3   6     1385.31      563.61    593.22 o 
  12   3   6      404.87      612.74    306.85 o 
   0   4   6    34107.41    32615.82    202.67 o 
   1   4   6     2743.06     2816.53     49.04 o 
   2   4   6       18.02       16.95     10.65 o 
   3   4   6     2255.11     2184.34     39.35 o 
   4   4   6    37858.78    37919.36    195.36 o 
   5   4   6      221.19      204.85     24.23 o 
   6   4   6      327.70      316.64     32.59 o 
   7   4   6     1648.30     1751.89     64.41 o 
   8   4   6     2232.46     2143.23     87.73 o 
   9   4   6     2163.46     2076.95     87.95 o 
  10   4   6      762.21      714.84     97.07 o 
  11   4   6      977.41      958.53    259.11 o 
  12   4   6       30.05      191.04    269.64 o 
   1   5   6     4053.41     3937.01     59.26 o 
   2   5   6     2759.31     2648.93     43.43 o 
   3   5   6    16001.96    16340.17    101.89 o 
   4   5   6      229.28      270.37     22.76 o 
   5   5   6     4658.10     4542.46     66.43 o 
   6   5   6     2966.63     3042.69     69.09 o 
   7   5   6     5723.42     5808.64    112.50 o 
   8   5   6       12.45       18.85     41.52 o 
   9   5   6      498.06      449.29     66.36 o 
  10   5   6      612.09      557.19     87.27 o 
  11   5   6      309.09      533.15    286.35 o 
  12   5   6       82.29     -233.44    233.44 o 
   0   6   6     6841.34     6121.78     88.89 o 
   1   6   6      315.86      328.46     18.69 o 
   2   6   6    13439.55    12976.70     85.05 o 
   3   6   6      185.83      162.60     17.34 o 
   4   6   6     2234.09     2206.26     41.43 o 
   5   6   6        2.38       13.12     19.41 o 
   6   6   6      402.11      428.66     41.12 o 
   7   6   6       85.78       81.42     42.58 o 
   8   6   6        0.83       42.92     46.78 o 
   9   6   6      180.11      168.78     67.72 o 
  10   6   6      102.30       80.74     90.60 o 
  11   6   6        4.74       72.89    247.25 o 
  12   6   6       64.07      -36.21    258.21 o 
   1   7   6     2009.48     2073.96     41.87 o 
   2   7   6     1465.68     1385.05     46.45 o 
   3   7   6     5600.97     5815.66     68.24 o 
   4   7   6      466.69      479.41     35.09 o 
   5   7   6      823.25      888.86     37.83 o 
   6   7   6     4295.14     4438.76    117.09 o 
   7   7   6     4448.08     4664.02    216.78 o 
   8   7   6     1721.37     1787.84    100.91 o 
   9   7   6        3.34      -17.52     68.16 o 
  10   7   6     1885.08     1783.65    247.12 o 
  11   7   6      392.12      227.28    278.26 o 
   0   8   6    10577.13    10559.65    122.81 o 
   1   8   6     2725.25     2741.37     50.83 o 
   2   8   6     1019.70     1140.52     42.26 o 
   3   8   6      348.34      335.27     28.22 o 
   4   8   6     7752.50     7848.77    180.57 o 
   5   8   6        7.53      -27.75     27.75 o 
   6   8   6      112.09      101.13     48.67 o 
   7   8   6      761.27      808.10     53.43 o 
   8   8   6      880.14      950.50     87.20 o 
   9   8   6     1476.97     1631.05    144.24 o 
  10   8   6      799.89      725.33    162.74 o 
  11   8   6      378.78      330.67    288.74 o 
   1   9   6     3884.50     4090.88     95.55 o 
   2   9   6        0.24       12.46     24.85 o 
   3   9   6     4284.50     4331.82    112.29 o 
   4   9   6      332.50      398.42     54.66 o 
   5   9   6     2014.64     1809.46     72.22 o 
   6   9   6      703.52      614.82     62.74 o 
   7   9   6     2483.30     2547.91    127.57 o 
   8   9   6      696.25      626.97     90.98 o 
   9   9   6      648.96      561.86    116.51 o 
  10   9   6       24.97       67.56    172.47 o 
   0  10   6     4061.89     4083.04    255.04 o 
   1  10   6      378.31      461.58     31.63 o 
   2  10   6     6219.04     6237.64    139.18 o 
   3  10   6      383.59      384.10     44.27 o 
   4  10   6     1284.34     1306.08     82.61 o 
   5  10   6      113.96       71.39     45.57 o 
   6  10   6     1043.45     1071.21     95.08 o 
   7  10   6       36.56       43.55     53.55 o 
   8  10   6        0.15       10.91     76.72 o 
   9  10   6        1.44      -61.62    109.24 o 
  10  10   6        0.42      -56.21    252.97 o 
   1  11   6      626.55      663.99     38.63 o 
   2  11   6       16.06       36.90     28.13 o 
   3  11   6     1600.49     1683.99    106.82 o 
   4  11   6      538.50      415.31     50.85 o 
   5  11   6        3.30       31.21     48.44 o 
   6  11   6     2426.73     2373.51    137.33 o 
   7  11   6     1666.86     1462.20    122.90 o 
   8  11   6      673.27      576.17    162.53 o 
   9  11   6       10.02      152.82    234.42 o 
  10  11   6      692.09      637.11    349.29 o 
   0  12   6      800.65      865.62     83.19 o 
   1  12   6      391.31      309.28     40.14 o 
   2  12   6      945.25     1017.72     69.03 o 
   3  12   6       20.75       -0.51     42.98 o 
   4  12   6      919.22      887.72     74.58 o 
   5  12   6       15.14       30.67     54.95 o 
   6  12   6      412.72      215.18     69.37 o 
   7  12   6      186.92      155.73     93.26 o 
   8  12   6      122.61       62.21    134.64 o 
   9  12   6      418.96      248.24    281.60 o 
   1  13   6      918.72     1019.17     79.11 o 
   2  13   6      108.07       61.82     38.61 o 
   3  13   6     1003.06      978.17     78.19 o 
   4  13   6      790.24      789.22     72.67 o 
   5  13   6     1296.34     1391.62    105.96 o 
   6  13   6       90.94      -32.27     77.40 o 
   7  13   6      536.41      502.92    137.28 o 
   8  13   6      498.10       42.20    247.30 o 
   9  13   6      284.62      138.58    222.17 o 
   0  14   6      566.79      742.41    122.59 o 
   1  14   6       63.23       67.51     52.77 o 
   2  14   6     1494.55     1630.01     73.85 o 
   3  14   6      260.74      194.29     74.72 o 
   4  14   6      497.29      432.52    102.19 o 
   5  14   6       79.75       93.64     87.63 o 
   6  14   6      327.52      263.57    117.57 o 
   7  14   6        1.39     -200.09    200.09 o 
   8  14   6        4.80     -156.73    231.53 o 
   1  15   6        2.86       24.35     62.65 o 
   2  15   6       69.40       85.20     60.97 o 
   3  15   6      469.69      404.54     88.02 o 
   4  15   6       19.98      -22.88     87.23 o 
   5  15   6       21.93       98.85    143.63 o 
   6  15   6      155.32      269.18    262.99 o 
   7  15   6      244.50       -2.38    252.04 o 
   0  16   6       43.00      111.43    144.46 o 
   1  16   6        7.54       54.59     83.61 o 
   2  16   6      373.07      322.06    128.19 o 
   3  16   6        0.65       28.01    132.33 o 
   4  16   6       10.66      192.02    153.36 o 
   5  16   6        1.59       39.06    231.53 o 
   6  16   6      270.95      -33.35    252.52 o 
   7  16   6       14.70      105.76    263.93 o 
   1  17   6      119.26       12.70    188.19 o 
   2  17   6       14.74      -79.10    209.14 o 
   3  17   6      234.51      508.36    323.98 o 
   5  17   6      326.28      617.01    317.80 o 
   6  17   6       84.96       56.69    265.84 o 
   0  18   6       97.67      -55.73    575.75 o 
   1   1   7      532.84      607.79     39.84 o 
   2   1   7     2488.87     2634.77     54.86 o 
   3   1   7     1584.05     1523.29     28.78 o 
   4   1   7     2575.83     2802.10     36.80 o 
   5   1   7      320.56      338.05     25.42 o 
   6   1   7    18597.43    19311.14    156.13 o 
   7   1   7     1498.65     1382.20     61.45 o 
   8   1   7      422.08      472.35     52.01 o 
   9   1   7       28.18       49.81     45.36 o 
  10   1   7     4388.76     4550.34    183.39 o 
  11   1   7      310.14      610.74    234.34 o 
   0   2   7    94118.58   102936.77    854.62 o 
   1   2   7     1882.20     1675.95     47.70 o 
   2   2   7      702.55      808.81     19.77 o 
   3   2   7      166.32      214.44     12.53 o 
   4   2   7    46381.99    46531.62    230.63 o 
   5   2   7      240.79      251.28     23.03 o 
   6   2   7      511.43      492.38     31.90 o 
   7   2   7      506.93      511.28     44.89 o 
   8   2   7     7458.33     7356.12    136.06 o 
   9   2   7      427.86      317.38     53.31 o 
  10   2   7     2522.71     2497.47    216.27 o 
  11   2   7      172.75       91.35    198.19 o 
   1   3   7     1177.22     1294.33     50.72 o 
   2   3   7    11240.11    11606.71     67.99 o 
   3   3   7       20.01        8.82     10.97 o 
   4   3   7       12.15       22.83     14.13 o 
   5   3   7     2577.61     2436.40     53.91 o 
   6   3   7     5551.73     5604.45     81.33 o 
   7   3   7      578.63      553.93     43.53 o 
   8   3   7       40.05        9.55     36.60 o 
   9   3   7       41.59       37.78     52.30 o 
  10   3   7     2351.99     2555.58    150.35 o 
  11   3   7      309.23      277.46    220.11 o 
  12   3   7      127.97      183.42    275.37 o 
   0   4   7      449.40      456.12     35.29 o 
   1   4   7      992.35     1041.67     42.75 o 
   2   4   7     2375.24     2279.78     52.03 o 
   3   4   7       15.19        7.32     12.84 o 
   4   4   7      287.08      240.66     20.71 o 
   5   4   7      201.26      169.53     24.29 o 
   6   4   7     1694.70     1750.38     62.76 o 
   7   4   7       16.89        0.42     32.78 o 
   8   4   7       26.44      -16.45     35.79 o 
   9   4   7       12.83      -23.32     47.04 o 
  10   4   7        2.07       48.43     66.29 o 
  11   4   7        4.69       48.12    237.72 o 
  12   4   7       18.58       85.75    265.35 o 
   1   5   7     1142.58     1337.67     35.47 o 
   2   5   7     9819.83     9852.15     71.03 o 
   3   5   7      407.81      371.53     20.73 o 
   4   5   7     1417.88     1546.83     40.48 o 
   5   5   7      142.91      108.35     24.43 o 
   6   5   7     9165.36     9095.23    114.84 o 
   7   5   7     1374.75     1452.21     76.71 o 
   8   5   7     2689.78     2494.78     96.18 o 
   9   5   7       15.65        9.43     52.73 o 
  10   5   7     4140.07     4491.33    223.02 o 
  11   5   7      185.64      117.68    259.66 o 
  12   5   7       90.88      317.29    309.67 o 
   0   6   7    49068.54    49586.73    335.56 o 
   1   6   7      301.95      307.76     21.70 o 
   2   6   7       66.83       48.95     14.75 o 
   3   6   7      418.68      419.73     23.86 o 
   4   6   7    26302.51    26125.19    192.52 o 
   5   6   7      156.08      163.71     28.41 o 
   6   6   7     1633.38     1594.98     59.79 o 
   7   6   7       11.30        9.00     39.29 o 
   8   6   7     3305.91     3424.52    129.16 o 
   9   6   7       43.32       33.03     54.23 o 
  10   6   7      964.48     1094.44    119.48 o 
  11   6   7      152.12        1.91    239.64 o 
   1   7   7     2575.19     2737.28     58.84 o 
   2   7   7     1558.44     1607.25     40.21 o 
   3   7   7      816.17      832.49     31.35 o 
   4   7   7      277.65      260.73     26.40 o 
   5   7   7     1994.73     1970.26     60.13 o 
   6   7   7      938.06      889.08     67.69 o 
   7   7   7      343.86      284.17     54.87 o 
   8   7   7     2302.38     2330.65    129.45 o 
   9   7   7      106.60       67.13     72.92 o 
  10   7   7      525.63      713.32    158.25 o 
  11   7   7       91.24       70.03    255.83 o 
   0   8   7     1887.36     1929.67     77.24 o 
   1   8   7       69.83       82.73     18.07 o 
   2   8   7     7328.56     7446.85     85.63 o 
   3   8   7      296.61      285.05     31.83 o 
   4   8   7      555.55      590.98     34.51 o 
   5   8   7       54.57       74.81     28.82 o 
   6   8   7     1066.46     1197.17     79.44 o 
   7   8   7        0.46      -17.91     50.42 o 
   8   8   7       32.35       46.31     57.40 o 
   9   8   7       37.74       38.78     80.66 o 
  10   8   7       91.00       63.11    163.21 o 
  11   8   7        0.83      163.88    277.26 o 
   1   9   7      320.51      355.51     28.01 o 
   2   9   7     1638.75     1719.59     82.48 o 
   3   9   7      192.03      189.75     31.09 o 
   4   9   7     1262.32     1447.13     84.30 o 
   5   9   7      508.06      588.76     46.67 o 
   6   9   7     3855.55     3961.95    214.14 o 
   7   9   7      108.93      142.98     58.30 o 
   8   9   7      689.75      553.77     87.09 o 
   9   9   7       12.21       84.24    109.73 o 
  10   9   7     1427.19     1308.93    379.91 o 
   0  10   7    23094.04    22843.12    329.52 o 
   1  10   7      150.64      133.16     27.46 o 
   2  10   7      362.07      349.45     38.91 o 
   3  10   7        4.35      -14.51     35.60 o 
   4  10   7     3672.39     3931.37    177.25 o 
   5  10   7       40.08      -16.25     38.98 o 
   6  10   7      489.77      481.76     54.85 o 
   7  10   7        1.40        0.26     71.41 o 
   8  10   7     1414.01     1572.91    193.58 o 
   9  10   7       62.32       54.83    134.31 o 
  10  10   7      592.09       82.91    272.09 o 
   1  11   7      155.28      125.16     30.26 o 
   2  11   7       48.41       67.96     38.02 o 
   3  11   7       52.87       83.72     43.05 o 
   4  11   7     1237.50     1324.68     86.73 o 
   5  11   7      944.66      832.12     71.10 o 
   6  11   7       87.51       81.44     57.57 o 
   7  11   7        7.51      -35.37     73.98 o 
   8  11   7     1189.23     1059.94    160.20 o 
   9  11   7       82.71      -48.07    227.89 o 
   0  12   7     3652.54     3891.73    166.56 o 
   1  12   7        9.49      -27.56     30.77 o 
   2  12   7     4108.16     4648.30    214.15 o 
   3  12   7       21.32      -19.85     42.78 o 
   4  12   7       60.62      130.38     54.71 o 
   5  12   7        0.61       41.63     53.70 o 
   6  12   7     1002.89     1143.91    125.25 o 
   7  12   7       29.99      -71.13     90.30 o 
   8  12   7       13.27      -10.65     56.93 o 
   9  12   7        4.25        9.89    245.04 o 
   1  13   7      299.77      278.14     44.73 o 
   2  13   7      707.62      673.55     62.64 o 
   3  13   7       17.42       27.77     49.21 o 
   4  13   7      139.58       69.51     62.91 o 
   5  13   7      151.21      150.94     82.22 o 
   6  13   7      407.23      261.55     94.73 o 
   7  13   7       62.04      119.07    124.76 o 
   8  13   7      213.46      191.05    255.85 o 
   9  13   7        9.32      -11.91    226.77 o 
   0  14   7     1299.77     1074.50    269.11 o 
   1  14   7        3.97      -24.91     43.76 o 
   2  14   7      411.23      366.59     63.61 o 
   3  14   7       30.65       14.24     55.82 o 
   4  14   7     1242.01     1314.43     94.36 o 
   5  14   7       28.67      -27.92     90.81 o 
   6  14   7      268.27      281.68    151.67 o 
   7  14   7        0.57       77.18    248.20 o 
   8  14   7       91.11       26.20    264.89 o 
   1  15   7       94.03       89.84    152.54 o 
   2  15   7        0.28      -54.63     65.46 o 
   3  15   7        5.08       27.41     77.93 o 
   4  15   7      613.46      617.64    123.07 o 
   5  15   7      142.52      217.17    133.04 o 
   6  15   7        1.07        5.72    252.49 o 
   7  15   7       13.86       95.28    259.64 o 
   0  16   7      589.60      739.25   1055.06 o 
   1  16   7        1.28        7.45    269.75 o 
   2  16   7     1296.43     1587.05    227.81 o 
   3  16   7       40.98       19.04    199.12 o 
   4  16   7      109.75       99.72    152.22 o 
   5  16   7       10.43      249.16    263.45 o 
   6  16   7      195.82      330.17    297.29 o 
   1  17   7       20.78       10.97    131.71 o 
   2  17   7       44.57      -67.65    297.75 o 
   3  17   7        2.53      -45.73    273.93 o 
   5  17   7       34.27     -157.21    233.91 o 
   6  17   7       61.78       70.03    282.03 o 
   0  18   7      130.02       20.21    228.08 o 
   1  18   7        3.68      496.41    278.22 o 
   1  19   7       10.88       12.05     56.45 o 
   2  19   7        3.31      -42.88    252.01 o 
   0   0   8    77304.80    87865.26   1012.28 o 
   1   0   8    38583.82    42577.44    561.89 o 
   2   0   8    23778.19    23572.06    206.97 o 
   3   0   8    14092.24    13084.49    122.81 o 
   4   0   8     2221.74     2382.70     49.28 o 
   5   0   8       39.60       29.76     25.58 o 
   6   0   8     5163.54     4756.66    156.75 o 
   7   0   8     2530.41     2630.48    100.95 o 
   8   0   8       44.45       12.92     54.79 o 
   9   0   8     2136.29     2174.68    185.97 o 
  10   0   8       17.83      -34.77     86.47 o 
   1   1   8     9573.24     9403.16    104.16 o 
   2   1   8     1474.79     1639.96     33.17 o 
   3   1   8    18936.50    19850.92    111.65 o 
   4   1   8      867.33      917.73     29.84 o 
   5   1   8     3832.18     3614.82     56.87 o 
   6   1   8     4715.32     4786.89     89.45 o 
   7   1   8     4753.99     4894.96     90.30 o 
   8   1   8      808.52      833.26     58.83 o 
   9   1   8       65.19       12.27     45.26 o 
  10   1   8      421.15      363.63     73.12 o 
  11   1   8      980.70     1071.85    330.75 o 
   0   2   8     3636.81     3811.60    187.48 o 
   1   2   8     5521.57     5773.08    125.71 o 
   2   2   8     1006.48     1029.12     26.32 o 
   3   2   8       97.33       83.62     14.72 o 
   4   2   8       69.18       60.33     14.88 o 
   5   2   8       10.01       -3.51     18.64 o 
   6   2   8      250.62      284.59     29.36 o 
   7   2   8      103.65      125.21     34.98 o 
   8   2   8        7.13      -37.82     37.82 o 
   9   2   8        3.23       12.10     45.84 o 
  10   2   8       27.02       17.39     66.77 o 
  11   2   8       19.85      122.43    233.91 o 
   1   3   8     9898.43     9976.66    113.82 o 
   2   3   8     6267.49     6519.41     76.79 o 
   3   3   8    15070.96    15691.22     91.19 o 
   4   3   8     3643.51     3626.77     47.84 o 
   5   3   8      894.94      934.86     35.50 o 
   6   3   8     3358.94     3424.81     62.02 o 
   7   3   8     6712.48     6835.93    100.37 o 
   8   3   8     1022.36     1025.86     64.33 o 
   9   3   8       10.63       24.41     46.86 o 
  10   3   8      926.48     1127.08     95.72 o 
  11   3   8      693.76      842.03    334.05 o 
  12   3   8      428.41      476.95    326.86 o 
   0   4   8    12339.31    13016.37    129.72 o 
   1   4   8    17929.62    18960.98    139.44 o 
   2   4   8    14576.55    14573.36    102.50 o 
   3   4   8     8265.69     7921.79     71.95 o 
   4   4   8     7996.47     8381.12     79.61 o 
   5   4   8      137.44      133.47     24.22 o 
   6   4   8     2917.68     3000.24     66.65 o 
   7   4   8     1816.33     1833.97     73.05 o 
   8   4   8       96.74      135.22     41.79 o 
   9   4   8      767.00      920.72     73.79 o 
  10   4   8      107.14       63.36     67.12 o 
  11   4   8      850.30      768.21    330.73 o 
  12   4   8      291.04      477.88    314.46 o 
   1   5   8    13394.07    13578.75     92.24 o 
   2   5   8     1291.62     1433.80     31.79 o 
   3   5   8     4036.87     4080.09     52.73 o 
   4   5   8       33.89       49.61     20.31 o 
   5   5   8     5834.40     5809.03     88.86 o 
   6   5   8     1231.71     1248.61     49.54 o 
   7   5   8     3755.79     3768.89     91.22 o 
   8   5   8      427.84      325.94     51.58 o 
   9   5   8       91.23       88.20     54.24 o 
  10   5   8      163.85      174.62     77.70 o 
  11   5   8      505.25      457.43    291.14 o 
   0   6   8     5322.63     5303.59     77.48 o 
   1   6   8     3475.63     3401.59     48.35 o 
   2   6   8     6184.17     6186.29     63.63 o 
   3   6   8     3726.46     3784.53     62.58 o 
   4   6   8     1402.99     1438.68     44.77 o 
   5   6   8      691.82      663.61     39.45 o 
   6   6   8       93.22       74.71     33.66 o 
   7   6   8      129.59      132.88     41.29 o 
   8   6   8       72.77       79.49     49.09 o 
   9   6   8       10.81       18.73     54.04 o 
  10   6   8       19.16      -21.83    101.34 o 
  11   6   8       15.80      -90.99    254.87 o 
   1   7   8     2297.38     2526.26     51.11 o 
   2   7   8     1764.42     1808.77     43.36 o 
   3   7   8     9606.43     9797.94    109.75 o 
   4   7   8     1624.40     1636.34     72.53 o 
   5   7   8      863.78      856.24     46.52 o 
   6   7   8     2995.75     3264.94    147.80 o 
   7   7   8     3226.42     3061.60    129.55 o 
   8   7   8     2053.28     2128.56    155.02 o 
   9   7   8       27.33       -4.82     62.75 o 
  10   7   8      561.31      723.22    184.89 o 
  11   7   8      532.72      461.72    315.92 o 
   0   8   8     2641.53     2611.58     61.39 o 
   1   8   8     1153.84     1162.14     32.14 o 
   2   8   8     2377.68     2291.41     78.01 o 
   3   8   8     1053.14     1108.20     76.53 o 
   4   8   8      936.41      903.12     41.86 o 
   5   8   8       19.23      -28.89     33.98 o 
   6   8   8     2113.80     2141.76    135.98 o 
   7   8   8     1671.41     1676.02    102.63 o 
   8   8   8       16.20       45.82     68.20 o 
   9   8   8      520.51      418.60    110.38 o 
  10   8   8        1.60      -29.22    166.23 o 
   1   9   8     6612.42     6451.26    101.30 o 
   2   9   8       38.59       11.45     23.48 o 
   3   9   8     1955.79     2212.17     92.18 o 
   4   9   8       83.02       64.22     31.77 o 
   5   9   8     2890.19     3150.65    137.87 o 
   6   9   8      435.99      351.76     61.87 o 
   7   9   8     1000.50      924.26     89.61 o 
   8   9   8       15.53      104.18     67.52 o 
   9   9   8      313.71      261.94    122.66 o 
  10   9   8        2.00       64.31    259.16 o 
   0  10   8     2214.13     2256.57    111.53 o 
   1  10   8     1518.44     1470.89     53.36 o 
   2  10   8     2624.89     2739.42     83.77 o 
   3  10   8     1072.70     1052.95     66.66 o 
   4  10   8     1381.09     1536.02     94.45 o 
   5  10   8      467.00      454.42     64.84 o 
   6  10   8      609.59      630.98     75.12 o 
   7  10   8      452.34      416.00     79.55 o 
   8  10   8       68.74      115.59     88.80 o 
   9  10   8        1.93       42.99    231.91 o 
  10  10   8       15.25     -235.82    235.82 o 
   1  11   8      999.98     1178.89     66.58 o 
   2  11   8        9.94      -32.74     32.74 o 
   3  11   8     2203.88     2378.90    139.94 o 
   4  11   8     1097.10     1085.04     72.98 o 
   5  11   8      109.05       97.50     53.33 o 
   6  11   8     1840.67     1658.12    158.03 o 
   7  11   8     1229.42      855.39    113.38 o 
   8  11   8      700.13      571.77    228.70 o 
   9  11   8       14.34      -41.18    180.46 o 
   0  12   8       49.44        9.37     38.36 o 
   1  12   8        1.13      -33.72     33.72 o 
   2  12   8      229.36      239.19     47.10 o 
   3  12   8      115.83      152.42     47.54 o 
   4  12   8       28.81      -45.37     45.37 o 
   5  12   8       55.57       33.94     69.38 o 
   6  12   8      277.89      207.99     86.45 o 
   7  12   8      301.58      369.45    118.96 o 
   8  12   8       25.07     -104.48    220.46 o 
   9  12   8      256.18       44.92    239.52 o 
   1  13   8     1291.51     1400.78    125.55 o 
   2  13   8       95.72       60.73     48.84 o 
   3  13   8      916.77      997.67    100.21 o 
   4  13   8      210.54      199.28     59.63 o 
   5  13   8     1498.93     1376.16    154.65 o 
   6  13   8       21.20       68.41    101.62 o 
   7  13   8      137.61      -22.97    160.57 o 
   8  13   8       62.03      220.10    273.46 o 
   0  14   8      276.97      267.43     62.23 o 
   1  14   8      338.65      333.28     60.64 o 
   2  14   8      667.45      719.92     82.25 o 
   3  14   8      249.41      210.59     66.27 o 
   4  14   8      704.74      814.68    101.35 o 
   5  14   8       98.12       93.01    192.54 o 
   6  14   8      226.39      400.28    167.42 o 
   7  14   8      171.05      236.31    271.09 o 
   8  14   8       14.19      -94.33    240.11 o 
   1  15   8       82.62      154.78     94.52 o 
   2  15   8      227.58      131.83     86.60 o 
   3  15   8      380.03      442.17    115.00 o 
   4  15   8      206.07      236.30    138.70 o 
   5  15   8       42.63      -32.85    140.32 o 
   6  15   8      157.08     -132.45    244.88 o 
   7  15   8      375.14      253.96    279.21 o 
   0  16   8        9.88      -10.96    569.19 o 
   1  16   8        1.93       51.18    285.29 o 
   2  16   8        6.45      -48.00    136.58 o 
   3  16   8        4.97      -60.50    282.03 o 
   5  16   8       81.65      334.44    279.65 o 
   6  16   8        2.66      132.44    275.83 o 
   1  17   8      434.79      344.32    171.45 o 
   2  17   8        2.81       94.29    226.53 o 
   0  18   8      111.13      120.36    489.04 o 
   1  18   8       30.07     -111.48    214.86 o 
   2  18   8      135.33      228.68    269.18 o 
   1  19   8        1.16      -76.70    239.15 o 
   1   1   9     1530.54     1764.64     46.63 o 
   2   1   9     3041.10     3233.84     64.94 o 
   3   1   9     1617.86     1759.23     35.59 o 
   4   1   9     5342.30     5324.32     55.00 o 
   5   1   9    13794.10    13276.90    110.41 o 
   6   1   9      242.73      232.27     30.44 o 
   7   1   9     4082.61     4137.58     82.47 o 
   8   1   9     3409.91     3609.45    103.07 o 
   9   1   9     1979.10     1914.57    136.96 o 
  10   1   9        4.44       69.47     58.72 o 
  11   1   9      312.98      -96.24    232.03 o 
   0   2   9     8339.65     8770.60    139.17 o 
   1   2   9    16073.25    16721.28    112.44 o 
   2   2   9    38256.38    38077.01    217.37 o 
   3   2   9     6270.65     6186.58     60.51 o 
   4   2   9     4627.29     4647.38     52.98 o 
   5   2   9     8651.75     8857.77     85.11 o 
   6   2   9     5019.50     4999.85     73.29 o 
   7   2   9       26.29      -11.29     29.39 o 
   8   2   9     2621.49     2338.08     83.79 o 
   9   2   9        4.85      -30.77     45.38 o 
  10   2   9      599.20      576.11     78.14 o 
  11   2   9      208.21      177.23    258.23 o 
  12   2   9      500.37      560.35    333.06 o 
   1   3   9     3499.68     3802.39     98.41 o 
   2   3   9     1267.73     1374.35     33.05 o 
   3   3   9      222.44      249.00     17.65 o 
   4   3   9     1996.72     2021.57     37.80 o 
   5   3   9     1426.11     1407.42     45.09 o 
   6   3   9      380.43      413.86     32.68 o 
   7   3   9      582.81      608.05     43.16 o 
   8   3   9     2595.17     2698.42     85.32 o 
   9   3   9     1153.83     1001.95     67.53 o 
  10   3   9       20.00      -17.36     59.06 o 
  11   3   9       23.60        0.48    234.39 o 
  12   3   9      342.43      450.25    325.90 o 
   0   4   9      136.76      103.26     20.82 o 
   1   4   9     1880.51     1930.25     34.78 o 
   2   4   9        0.89       -6.86     12.77 o 
   3   4   9      961.44      997.22     32.23 o 
   4   4   9     1307.41     1284.11     40.38 o 
   5   4   9      240.52      206.40     28.24 o 
   6   4   9      172.79      161.73     30.14 o 
   7   4   9      128.36      101.22     34.23 o 
   8   4   9        1.25      -14.10     42.09 o 
   9   4   9       53.80       30.07     60.62 o 
  10   4   9      139.84      147.52     79.68 o 
  11   4   9       22.03      -57.17    243.92 o 
   1   5   9     2810.26     2878.91     42.38 o 
   2   5   9       15.65       21.63     15.01 o 
   3   5   9     2303.84     2271.78     41.51 o 
   4   5   9     3647.79     3607.41     58.80 o 
   5   5   9     7074.10     6988.61     93.41 o 
   6   5   9       22.78       -5.76     28.39 o 
   7   5   9     4819.96     4901.58    116.70 o 
   8   5   9     3042.01     3182.29    105.83 o 
   9   5   9     2733.44     2676.99    130.21 o 
  10   5   9       45.20     -116.74    116.74 o 
  11   5   9      247.54      356.86    289.20 o 
   0   6   9     9342.01     9541.85    109.69 o 
   1   6   9     6975.93     7091.62     95.08 o 
   2   6   9    20711.00    20292.48    137.33 o 
   3   6   9     3070.09     3020.20     65.81 o 
   4   6   9     2343.54     2325.93     87.10 o 
   5   6   9     3373.81     3614.19    110.16 o 
   6   6   9     2363.02     2490.87     87.31 o 
   7   6   9       13.63       -0.63     40.26 o 
   8   6   9     1656.25     1749.58    137.35 o 
   9   6   9      150.63      120.11     63.37 o 
  10   6   9      621.59      424.05    153.66 o 
  11   6   9       26.48     -224.86    236.77 o 
   1   7   9       21.91       44.30     33.30 o 
   2   7   9      636.93      718.22     35.33 o 
   3   7   9      618.96      595.06     45.13 o 
   4   7   9     1129.07     1170.34     47.97 o 
   5   7   9      118.60       95.19     33.00 o 
   6   7   9     1435.97     1585.46     81.51 o 
   7   7   9       62.20      101.36     52.70 o 
   8   7   9      409.72      423.15     80.71 o 
   9   7   9       10.26        2.49     64.04 o 
  10   7   9       33.92      154.87    274.17 o 
  11   7   9        8.40      -73.84    254.87 o 
   0   8   9     1270.72     1223.25     51.61 o 
   1   8   9     1113.24     1058.56     36.37 o 
   2   8   9       66.60       48.87     21.05 o 
   3   8   9     3231.64     3160.43    104.62 o 
   4   8   9      839.45      840.88     48.44 o 
   5   8   9      813.71      852.72     54.95 o 
   6   8   9        2.27        8.41     43.27 o 
   7   8   9      113.48      195.14     62.86 o 
   8   8   9      109.29      122.82     68.61 o 
   9   8   9        9.07      -22.07     72.93 o 
  10   8   9       29.92     -205.81    205.81 o 
   1   9   9      682.28      668.32     38.50 o 
   2   9   9       94.82       72.48     25.04 o 
   3   9   9      999.58      971.87     83.66 o 
   4   9   9     1831.34     2037.71     92.40 o 
   5   9   9     2741.51     2717.31    153.13 o 
   6   9   9       96.75       66.75     52.54 o 
   7   9   9     1047.33      995.46    118.36 o 
   8   9   9      834.59      730.07     92.75 o 
   9   9   9      724.75      505.75    194.38 o 
  10   9   9       11.20      -55.74    262.50 o 
   0  10   9     1742.97     1841.75    112.55 o 
   1  10   9     1523.94     1450.74     69.98 o 
   2  10   9     6043.89     6003.85    145.61 o 
   3  10   9      232.72      192.46     34.05 o 
   4  10   9     2951.38     3048.79    114.07 o 
   5  10   9     1172.64     1129.81     91.00 o 
   6  10   9      967.68     1152.23    101.87 o 
   7  10   9      112.04      103.16     69.89 o 
   8  10   9      244.18       88.68     89.56 o 
   9  10   9        4.98      -34.44    234.08 o 
   1  11   9       72.08       63.15     30.96 o 
   2  11   9      890.63      858.93     50.21 o 
   3  11   9       86.65      134.36     40.84 o 
   4  11   9      170.39       85.64     40.63 o 
   5  11   9       83.47       94.54     58.53 o 
   6  11   9      499.16      416.69     80.36 o 
   7  11   9      210.15      174.39     98.20 o 
   8  11   9      160.29       97.46    141.07 o 
   9  11   9       24.39     -204.56    255.83 o 
   0  12   9      949.64     1051.91    113.74 o 
   1  12   9     2004.98     2113.70    139.93 o 
   2  12   9        7.01       39.13     39.89 o 
   3  12   9      799.01      764.95     77.58 o 
   4  12   9      417.22      305.07     51.91 o 
   5  12   9      216.72      295.31     58.49 o 
   6  12   9       13.45      -53.03     80.64 o 
   7  12   9      305.04      253.23    141.65 o 
   8  12   9       56.08      115.77    249.64 o 
   1  13   9      159.00      199.97     44.69 o 
   2  13   9       26.44      -43.78     48.75 o 
   3  13   9      100.04       34.66     53.25 o 
   4  13   9      475.12      571.01     89.51 o 
   5  13   9      461.12      498.50     92.31 o 
   6  13   9        4.76      -63.89    133.09 o 
   7  13   9      320.78      391.65    283.97 o 
   8  13   9      156.74     -173.42    231.07 o 
   0  14   9     2065.69     1961.91    280.27 o 
   1  14   9       41.30      -14.52     48.75 o 
   2  14   9     1151.22     1082.79     88.30 o 
   3  14   9       40.96       56.94     74.59 o 
   4  14   9      274.21      214.93    100.98 o 
   5  14   9      122.92      -61.79    135.63 o 
   6  14   9      183.79      339.70    269.18 o 
   7  14   9        3.63       -3.81    250.58 o 
   1  15   9        1.10       13.67     65.95 o 
   2  15   9      153.03      134.35     90.41 o 
   3  15   9       72.74       82.12    159.05 o 
   4  15   9       45.16       61.44    172.78 o 
   5  15   9       39.24      149.11    252.49 o 
   6  15   9      269.68     -112.92    249.66 o 
   7  15   9       37.27      274.41    295.37 o 
   0  16   9      269.80      442.92    232.84 o 
   1  16   9      347.25       93.70    132.45 o 
   2  16   9        6.13      -35.48    159.44 o 
   3  16   9      545.58      588.03    208.60 o 
   5  16   9      126.63      174.37    279.18 o 
   6  16   9        2.90      -15.72    265.83 o 
   1  17   9       53.03      140.61    158.91 o 
   2  17   9        7.08     -156.33    156.33 o 
   3  17   9       15.83     -177.22    208.19 o 
   4  17   9       40.80      116.72    249.16 o 
   0  18   9      391.81      313.52    280.16 o 
   1  18   9        7.27     -203.90    203.90 o 
   2  18   9      123.45     -221.06    221.06 o 
   0   0  10     4465.12     4202.45    199.36 o 
   1   0  10    32162.89    32795.38    443.00 o 
   2   0  10     1124.54     1224.46     99.63 o 
   3   0  10     4476.11     4440.87     85.86 o 
   4   0  10     4634.78     4976.29     76.19 o 
   5   0  10    11096.45    10725.62    143.59 o 
   6   0  10      273.09      244.87     40.72 o 
   7   0  10      202.82      147.88     46.52 o 
   8   0  10      180.74      180.16     63.88 o 
   9   0  10     1710.90     1364.73    153.64 o 
  10   0  10       29.02      176.74     92.55 o 
  11   0  10     3028.12     2517.94    430.71 o 
   1   1  10    19952.03    20614.01    179.32 o 
   2   1  10     1114.08     1177.12     37.52 o 
   3   1  10     1334.04     1530.67     32.39 o 
   4   1  10       26.17       12.46     15.19 o 
   5   1  10    20174.25    20462.29    168.11 o 
   6   1  10      603.44      592.28     32.92 o 
   7   1  10      449.09      435.66     38.74 o 
   8   1  10      322.28      296.39     48.74 o 
   9   1  10     3816.08     4105.81    187.49 o 
  10   1  10      102.39      145.58     65.21 o 
  11   1  10        1.36       91.94    255.82 o 
   0   2  10       48.70       51.23     27.32 o 
   1   2  10     5457.41     5595.91    112.38 o 
   2   2  10        4.86        1.45     13.66 o 
   3   2  10      174.62      151.47     18.40 o 
   4   2  10       53.18       50.38     16.07 o 
   5   2  10        6.93       43.28     22.85 o 
   6   2  10        5.88       11.52     22.85 o 
   7   2  10       98.34       87.40     31.92 o 
   8   2  10       17.39      -40.04     40.04 o 
   9   2  10       23.57       86.48     52.38 o 
  10   2  10       16.34       39.61     68.40 o 
  11   2  10        5.66      -60.98    237.72 o 
  12   2  10        0.50     -231.05    271.55 o 
   1   3  10    13745.62    14100.96    116.72 o 
   2   3  10      358.47      337.82     21.77 o 
   3   3  10      175.70      183.42     19.86 o 
   4   3  10      141.16      152.42     19.25 o 
   5   3  10    21018.02    21543.76    172.80 o 
   6   3  10     1224.99     1386.09     47.39 o 
   7   3  10        4.56       26.70     32.78 o 
   8   3  10       33.57      106.30     43.13 o 
   9   3  10     4448.48     4775.81    119.54 o 
  10   3  10       11.22       99.50     85.68 o 
  11   3  10      107.95      -87.18    236.30 o 
   0   4  10        8.14       14.53     47.97 o 
   1   4  10    10258.13     9793.05     87.13 o 
   2   4  10      325.45      364.05     20.39 o 
   3   4  10     5628.75     5628.17     64.66 o 
   4   4  10      579.44      577.19     28.12 o 
   5   4  10     7886.29     8205.10    175.68 o 
   6   4  10       13.77       16.31     27.31 o 
   7   4  10      752.45      763.48     55.50 o 
   8   4  10      324.19      372.42     55.97 o 
   9   4  10     2102.30     2329.50    141.68 o 
  10   4  10       11.51       27.11     87.51 o 
  11   4  10     1623.06     1876.29    419.97 o 
   1   5  10    11664.18    11632.17     94.34 o 
   2   5  10      418.58      455.33     26.04 o 
   3   5  10     5962.36     6269.95     69.56 o 
   4   5  10      154.72      172.70     24.94 o 
   5   5  10     7810.33     7910.89    198.39 o 
   6   5  10     1454.87     1422.90     57.07 o 
   7   5  10      825.27      940.27     68.98 o 
   8   5  10      266.72      258.60     55.16 o 
   9   5  10     2651.00     2672.62    127.85 o 
  10   5  10       37.07      100.13    116.69 o 
  11   5  10      150.96       88.14    276.80 o 
   0   6  10      194.90      189.05     42.16 o 
   1   6  10     6361.98     6385.75    111.08 o 
   2   6  10        0.44        1.47     19.38 o 
   3   6  10     5294.89     5211.48     77.46 o 
   4   6  10       79.37       96.78     26.10 o 
   5   6  10      261.38      250.00     34.52 o 
   6   6  10      160.15      129.60     35.33 o 
   7   6  10       39.20       31.42     42.46 o 
   8   6  10       22.44        8.66     52.48 o 
   9   6  10        8.49       98.73     69.31 o 
  10   6  10        6.51      -66.28    128.10 o 
  11   6  10        2.32      -34.78    254.87 o 
   1   7  10     5988.59     6133.84     81.60 o 
   2   7  10      102.93      114.29     26.78 o 
   3   7  10       26.14       21.23     24.78 o 
   4   7  10       27.13       31.56     27.29 o 
   5   7  10     8498.03     8890.77    249.14 o 
   6   7  10      335.60      265.96     44.15 o 
   7   7  10      286.22      299.34     56.28 o 
   8   7  10       15.37      -52.44     56.59 o 
   9   7  10     3778.84     3398.14    458.92 o 
  10   7  10       12.88     -206.76    212.95 o 
   0   8  10        9.49      -17.66     27.19 o 
   1   8  10     1034.39     1006.22     39.19 o 
   2   8  10       58.27       21.17     26.37 o 
   3   8  10      259.37      225.20     32.46 o 
   4   8  10      245.83      213.00     36.28 o 
   5   8  10     3169.40     3519.50    113.83 o 
   6   8  10       10.80       11.52     43.46 o 
   7   8  10       50.11       36.96     59.01 o 
   8   8  10       25.99      -28.98     62.55 o 
   9   8  10      758.51      613.61    128.38 o 
  10   8  10       10.34     -224.38    224.38 o 
   1   9  10     3017.33     3070.36     74.05 o 
   2   9  10      525.96      543.64     39.50 o 
   3   9  10     4281.25     4677.40    145.58 o 
   4   9  10       32.92       27.23     38.39 o 
   5   9  10     3377.97     3253.50    198.58 o 
   6   9  10      449.53      354.84     63.76 o 
   7   9  10     1442.28     1580.41    128.28 o 
   8   9  10      125.71       57.69     75.56 o 
   9   9  10      382.81      207.16    175.53 o 
  10   9  10       49.03     -105.76    237.73 o 
   0  10  10       29.48       11.06     42.35 o 
   1  10  10     2870.29     2924.61    139.44 o 
   2  10  10       21.59       43.28     27.70 o 
   3  10  10     2281.80     2277.82     80.33 o 
   4  10  10        5.10      -11.19     44.71 o 
   5  10  10      520.34      587.11     67.15 o 
   6  10  10       15.72       51.95     58.50 o 
   7  10  10      393.38      329.51     80.81 o 
   8  10  10       22.58      -11.83     91.91 o 
   9  10  10       18.90       66.10    164.82 o 
   1  11  10      440.53      565.69     50.73 o 
   2  11  10      174.87      162.88     33.57 o 
   3  11  10       89.40      114.20     34.25 o 
   4  11  10       42.94       79.62     50.82 o 
   5  11  10     3719.43     4046.94    232.73 o 
   6  11  10      102.56      142.71     69.75 o 
   7  11  10      252.91      211.31    100.10 o 
   8  11  10        6.85       33.68    126.90 o 
   9  11  10     1252.75      806.35    340.31 o 
   0  12  10        0.53       17.69     72.32 o 
   1  12  10        2.71       -5.22     42.10 o 
   2  12  10       20.86       -5.82     34.95 o 
   3  12  10        5.60      -36.65     36.65 o 
   4  12  10       55.06       56.87     59.13 o 
   5  12  10      298.77      308.35     69.49 o 
   6  12  10        2.62      -24.48     89.56 o 
   7  12  10      135.68      217.77    258.86 o 
   8  12  10        0.19       22.07    236.18 o 
   9  12  10      228.86      202.49    273.00 o 
   1  13  10     1522.92     1615.27    142.36 o 
   2  13  10       56.24       92.03     50.00 o 
   3  13  10      939.20     1070.00    118.78 o 
   4  13  10        3.36       31.74     73.91 o 
   5  13  10      217.24      193.15     98.58 o 
   6  13  10      123.86      194.64    181.57 o 
   7  13  10     1096.73      445.13    396.77 o 
   8  13  10       31.38      -31.08    160.68 o 
   0  14  10       49.25      -33.32     74.08 o 
   1  14  10      554.23      485.16     75.29 o 
   2  14  10        2.11      -33.94     70.51 o 
   3  14  10      757.70      911.67    138.25 o 
   4  14  10       29.56      -87.99    106.49 o 
   5  14  10      205.81      340.71    152.07 o 
   6  14  10        0.78       -9.20    167.74 o 
   7  14  10      151.39      159.13    295.38 o 
   1  15  10      183.00      160.96    203.48 o 
   2  15  10        0.52       53.42    116.01 o 
   3  15  10        2.27       81.83    165.99 o 
   4  15  10       11.07        8.80    236.77 o 
   5  15  10      423.34      463.92    200.92 o 
   6  15  10       66.66       72.79    178.58 o 
   0  16  10       13.33        4.30   1948.71 o 
   1  16  10        3.63     -131.34    131.34 o 
   2  16  10        6.29       18.74    171.80 o 
   3  16  10       11.52     -154.80    154.80 o 
   4  16  10        0.28      281.07    251.06 o 
   5  16  10       12.04      -73.91    165.07 o 
   6  16  10        3.23      176.27    300.61 o 
   1  17  10       99.95      211.38    176.02 o 
   2  17  10        0.05      -81.43    168.01 o 
   3  17  10      329.85      230.13    255.86 o 
   0  18  10        2.82      -19.53    233.43 o 
   1  18  10       89.48      290.61    265.84 o 
   1   1  11      520.75      568.37     43.71 o 
   2   1  11       70.53       34.15     18.44 o 
   3   1  11      118.91      108.13     17.67 o 
   4   1  11     1089.46     1205.25     31.20 o 
   5   1  11     6617.98     6965.89     81.64 o 
   6   1  11      235.10      313.90     31.34 o 
   7   1  11      625.25      667.68     52.32 o 
   8   1  11     1535.47     1595.77    124.10 o 
   9   1  11     1020.25     1057.00     76.12 o 
  10   1  11      141.22       92.66     71.26 o 
  11   1  11      382.66     -147.71    235.38 o 
   0   2  11     3404.34     3629.72    193.32 o 
   1   2  11     7806.42     7748.27    119.18 o 
   2   2  11    15112.70    14855.67    136.80 o 
   3   2  11     5943.56     5973.99     66.10 o 
   4   2  11     2951.00     2665.32     48.32 o 
   5   2  11     3172.88     3167.15     53.73 o 
   6   2  11     5886.74     5673.24     83.91 o 
   7   2  11      315.59      279.43     37.08 o 
   8   2  11     1019.08     1040.08     64.48 o 
   9   2  11      166.81       53.25     50.18 o 
  10   2  11      621.90      702.04    101.32 o 
  11   2  11      755.01      811.54    332.62 o 
   1   3  11     3206.72     3218.01    127.68 o 
   2   3  11      626.32      663.28     31.16 o 
   3   3  11        5.35      -17.62     17.62 o 
   4   3  11      500.91      568.12     27.00 o 
   5   3  11      954.06     1017.02     39.07 o 
   6   3  11       13.68       49.75     28.14 o 
   7   3  11       65.15       62.59     37.03 o 
   8   3  11      867.82      956.38     88.77 o 
   9   3  11      488.88      486.05     66.83 o 
  10   3  11        6.43      -22.38     96.49 o 
  11   3  11       50.31      -68.60    245.35 o 
   0   4  11      157.05      154.64     30.16 o 
   1   4  11     1833.61     1844.39     88.03 o 
   2   4  11        6.36       11.06     16.62 o 
   3   4  11      833.47      860.05     31.50 o 
   4   4  11       15.86        5.62     19.33 o 
   5   4  11      311.54      322.78     31.01 o 
   6   4  11       11.98      -28.30     28.30 o 
   7   4  11       71.58       32.81     36.43 o 
   8   4  11      192.07      133.32     52.87 o 
   9   4  11       88.43      140.41     60.49 o 
  10   4  11        3.32     -118.23    118.23 o 
  11   4  11        3.87      229.62    293.94 o 
   1   5  11     1235.04     1214.50     38.75 o 
   2   5  11       33.89       28.81     19.97 o 
   3   5  11      700.96      727.38     31.57 o 
   4   5  11     1021.50     1015.78     46.48 o 
   5   5  11     1901.15     1961.09     71.03 o 
   6   5  11      393.99      439.46     42.23 o 
   7   5  11     1156.27     1261.69     82.22 o 
   8   5  11     1970.04     2010.50    171.07 o 
   9   5  11     1928.27     2177.94    145.82 o 
  10   5  11      127.18      167.50    139.31 o 
  11   5  11      380.24      776.64    363.54 o 
   0   6  11      619.14      712.51     52.03 o 
   1   6  11     3508.53     3631.11     65.03 o 
   2   6  11    12084.76    12231.17    134.24 o 
   3   6  11     3292.48     3356.57     58.19 o 
   4   6  11     2504.03     2634.57    114.79 o 
   5   6  11      718.83      840.73     46.65 o 
   6   6  11     2673.23     2900.65    108.52 o 
   7   6  11       20.22       62.78     42.03 o 
   8   6  11      785.52      718.29     87.54 o 
   9   6  11      338.01      350.42    102.70 o 
  10   6  11      334.40      319.44    309.22 o 
   1   7  11      582.28      565.68     33.22 o 
   2   7  11       38.00       51.43     26.21 o 
   3   7  11      563.41      556.60     35.21 o 
   4   7  11      108.99       79.36     31.42 o 
   5   7  11      196.78      158.53     36.92 o 
   6   7  11       27.06        0.73     38.88 o 
   7   7  11     1080.57     1204.93     73.18 o 
   8   7  11      143.14      180.18     66.20 o 
   9   7  11        3.54      -61.40     84.95 o 
  10   7  11      135.82      158.81    150.45 o 
   0   8  11       82.73       71.24     30.11 o 
   1   8  11     2319.56     2379.82     81.39 o 
   2   8  11       42.44       61.97     29.70 o 
   3   8  11     1886.87     2001.88     81.58 o 
   4   8  11      874.10      872.86     60.85 o 
   5   8  11      354.54      375.47     44.78 o 
   6   8  11        9.57      -42.86     44.00 o 
   7   8  11       53.41       40.30     59.08 o 
   8   8  11       32.26      152.81     70.61 o 
   9   8  11        5.48       10.27    128.45 o 
  10   8  11        6.56       20.01    259.16 o 
   1   9  11       57.03       28.01     26.97 o 
   2   9  11      204.45      210.78     38.04 o 
   3   9  11      312.56      277.63     37.66 o 
   4   9  11     1105.50     1099.84     56.58 o 
   5   9  11      686.33      657.46     58.93 o 
   6   9  11       63.30       90.56     55.25 o 
   7   9  11      196.84      133.07     67.13 o 
   8   9  11      631.38      549.26    101.86 o 
   9   9  11      517.94      431.25    169.10 o 
   0  10  11      879.74      838.18     64.28 o 
   1  10  11     1238.49     1183.57     51.67 o 
   2  10  11     4319.82     4830.38    215.64 o 
   3  10  11      160.04      103.74     38.37 o 
   4  10  11      662.21      769.55     66.08 o 
   5  10  11       27.68       56.13     54.13 o 
   6  10  11     1160.83     1136.03    103.96 o 
   7  10  11       82.61       26.24     76.63 o 
   8  10  11      557.23      437.63    138.46 o 
   9  10  11       76.17       20.54    165.05 o 
   1  11  11      141.77      100.57     38.42 o 
   2  11  11       43.59       61.17     35.51 o 
   3  11  11      609.74      664.66     53.64 o 
   4  11  11        2.18      -16.10     48.85 o 
   5  11  11        1.10       13.94     64.73 o 
   6  11  11      168.71      220.95     74.44 o 
   7  11  11      654.09      474.59    143.47 o 
   8  11  11        2.00      -68.98    155.55 o 
   9  11  11       43.80      390.66    279.70 o 
   0  12  11     1095.31      918.22    120.24 o 
   1  12  11     2347.47     2318.64    144.71 o 
   2  12  11      101.38       84.23     40.07 o 
   3  12  11      426.79      410.02     61.59 o 
   4  12  11      201.16      196.03     70.65 o 
   5  12  11      108.39       98.20     72.20 o 
   6  12  11        0.42      -40.70     85.39 o 
   7  12  11      140.74       39.33    161.33 o 
   8  12  11       53.48     -158.48    158.48 o 
   1  13  11        1.56       15.82     49.10 o 
   2  13  11        0.96       -5.27     60.16 o 
   3  13  11       64.74       47.97     67.13 o 
   4  13  11      245.76      253.12    107.95 o 
   5  13  11       15.08       20.35    128.80 o 
   6  13  11       29.44      128.85    247.73 o 
   7  13  11       27.85       78.09    173.09 o 
   8  13  11      197.93      270.14    286.81 o 
   0  14  11      320.05      245.00    128.19 o 
   1  14  11        0.37       93.18     69.49 o 
   2  14  11      909.87      906.97    109.53 o 
   3  14  11      106.15       52.36    122.27 o 
   4  14  11      380.74      201.45    140.60 o 
   5  14  11        2.57      -13.72    156.57 o 
   6  14  11      150.68      111.07    172.91 o 
   7  14  11       18.81     -166.50    166.50 o 
   1  15  11        3.95       82.98    148.16 o 
   2  15  11       21.79      111.68    124.58 o 
   3  15  11      330.64       65.61    171.56 o 
   4  15  11        3.95     -111.00    207.23 o 
   5  15  11       15.51       34.88    209.14 o 
   6  15  11       29.24      -99.09    263.45 o 
   0  16  11      173.54      324.41    246.59 o 
   1  16  11      451.56      142.15    149.58 o 
   2  16  11       24.76       49.54    233.67 o 
   3  16  11      270.41      327.32    262.05 o 
   4  16  11      192.74      137.69    245.84 o 
   1  17  11       12.86     -124.95    156.12 o 
   2  17  11        0.46      -49.55    228.19 o 
   3  17  11        0.51      -34.78    234.39 o 
   0  18  11      137.10      224.39    270.61 o 
   0   0  12     3934.29     4006.42    103.23 o 
   1   0  12     5002.61     4874.60    142.79 o 
   2   0  12    22871.43    23057.74    410.25 o 
   3   0  12     2419.47     2450.61    115.69 o 
   4   0  12      880.73      885.44     42.60 o 
   5   0  12        1.82      -26.50     26.50 o 
   6   0  12     2644.07     2912.48    110.07 o 
   7   0  12     2207.13     2198.15     91.82 o 
   8   0  12       34.98       72.23     71.75 o 
   9   0  12      847.32      880.39    172.24 o 
  10   0  12        1.53     -108.69    108.69 o 
  11   0  12      267.23      376.39    287.77 o 
   1   1  12     2369.24     2367.68     80.06 o 
   2   1  12       97.11      111.07     20.88 o 
   3   1  12     4397.90     4324.86     69.41 o 
   4   1  12      744.17      749.39     35.10 o 
   5   1  12      663.21      793.28     39.82 o 
   6   1  12      259.56      246.53     32.25 o 
   7   1  12     3090.29     3295.47     77.69 o 
   8   1  12      976.45      927.37     70.66 o 
   9   1  12      493.67      405.18     73.39 o 
  10   1  12      263.30      252.17    100.96 o 
  11   1  12      541.58      243.54    134.13 o 
   0   2  12     1836.40     1865.19    103.75 o 
   1   2  12      979.44     1004.10     56.67 o 
   2   2  12      295.80      347.75     29.38 o 
   3   2  12       31.29       52.83     22.18 o 
   4   2  12        9.05       -4.10     21.25 o 
   5   2  12        0.92      -22.76     22.76 o 
   6   2  12      189.08      160.99     30.61 o 
   7   2  12        0.03       25.51     34.15 o 
   8   2  12      178.47      195.75     52.40 o 
   9   2  12        2.92       21.30     61.09 o 
  10   2  12        0.06      -20.78     84.83 o 
  11   2  12        3.18      192.05    150.67 o 
   1   3  12     1265.53     1295.88     80.91 o 
   2   3  12      939.30      978.42     40.91 o 
   3   3  12     5837.67     5691.61     78.86 o 
   4   3  12      637.64      735.83     35.52 o 
   5   3  12      266.72      306.96     29.64 o 
   6   3  12        3.22        0.56     29.47 o 
   7   3  12     2768.01     2789.34     82.85 o 
   8   3  12     1591.46     1903.09    140.73 o 
   9   3  12      119.75      101.35     65.08 o 
  10   3  12      306.51       60.13    102.02 o 
  11   3  12      716.39      416.24    169.52 o 
   0   4  12     2358.32     2319.10     77.61 o 
   1   4  12      614.55      624.79     28.84 o 
   2   4  12    18904.33    19143.36    148.66 o 
   3   4  12     3865.42     3865.21     61.00 o 
   4   4  12      301.85      281.33     27.01 o 
   5   4  12       60.08       74.76     27.47 o 
   6   4  12      666.68      747.97     51.63 o 
   7   4  12      932.38      826.90     57.39 o 
   8   4  12       10.65       39.29     54.10 o 
   9   4  12      588.04      589.09     89.99 o 
  10   4  12       41.44       65.71    131.17 o 
  11   4  12      410.94      848.12    237.76 o 
   1   5  12     1828.52     1843.15     47.37 o 
   2   5  12      483.52      487.12     27.57 o 
   3   5  12     1488.61     1476.11     52.17 o 
   4   5  12      278.95      235.28     28.20 o 
   5   5  12     2288.69     2294.57     89.04 o 
   6   5  12       48.17       17.06     35.95 o 
   7   5  12     1920.45     1774.65    123.99 o 
   8   5  12      740.76      657.48     89.95 o 
   9   5  12      421.15      447.27    171.93 o 
  10   5  12        8.87     -108.87    124.00 o 
  11   5  12      219.33       25.73    180.57 o 
   0   6  12      874.43      917.24     68.19 o 
   1   6  12     1682.29     1676.12     50.43 o 
   2   6  12     1718.63     1876.54     50.28 o 
   3   6  12      810.46      815.82     52.08 o 
   4   6  12     1697.32     1708.26     89.07 o 
   5   6  12       55.23       48.27     32.06 o 
   6   6  12      534.86      528.08     48.39 o 
   7   6  12       22.56       15.77     46.20 o 
   8   6  12      129.84       57.06     64.81 o 
   9   6  12       17.89     -105.60    105.60 o 
  10   6  12        1.54      -36.49    129.41 o 
   1   7  12      950.37     1066.29     46.73 o 
   2   7  12       48.45       52.57     31.93 o 
   3   7  12     1867.07     1927.80     70.08 o 
   4   7  12     1176.13     1179.72     70.79 o 
   5   7  12      203.50      192.80     40.08 o 
   6   7  12        3.86      -18.13     39.35 o 
   7   7  12     2180.53     2263.99    137.06 o 
   8   7  12     1383.58     1602.18    205.25 o 
   9   7  12        0.09       93.99    133.12 o 
  10   7  12      262.45      257.44    154.33 o 
   0   8  12      125.66      159.64     47.45 o 
   1   8  12       15.49       11.83     27.37 o 
   2   8  12     5689.78     5863.43    182.42 o 
   3   8  12      581.81      661.53     48.74 o 
   4   8  12        1.34       45.46     33.55 o 
   5   8  12       35.28       40.61     38.07 o 
   6   8  12      336.47      320.61     51.75 o 
   7   8  12      889.95      959.61     98.99 o 
   8   8  12       13.76       41.84     92.51 o 
   9   8  12      370.42      415.93    180.93 o 
  10   8  12       17.13      -16.67    168.65 o 
   1   9  12     1538.12     1580.31     59.94 o 
   2   9  12      525.91      499.85     47.11 o 
   3   9  12      307.24      271.71     44.72 o 
   4   9  12      126.42      114.49     37.06 o 
   5   9  12     1079.88     1166.41     86.35 o 
   6   9  12      202.27      204.16     58.47 o 
   7   9  12      516.04      456.46     91.89 o 
   8   9  12       17.16       17.21    111.38 o 
   9   9  12      646.69      421.79    164.62 o 
   0  10  12     1940.01     2029.98     94.45 o 
   1  10  12      630.67      605.06     50.39 o 
   2  10  12     1307.79     1450.01    106.25 o 
   3  10  12      462.72      522.80     60.50 o 
   4  10  12      830.08      923.85     69.79 o 
   5  10  12      331.66      355.68     73.89 o 
   6  10  12      438.03      335.19     73.49 o 
   7  10  12       10.57       77.01     88.54 o 
   8  10  12       90.10       29.50    116.10 o 
   9  10  12        1.71      -28.90    183.96 o 
   1  11  12      844.79      898.82     75.29 o 
   2  11  12        4.80      -18.58     44.04 o 
   3  11  12      236.65      203.42     53.25 o 
   4  11  12      833.41      949.93     91.24 o 
   5  11  12        5.76        8.95     64.34 o 
   6  11  12       47.28      129.66     89.03 o 
   7  11  12      779.17      682.97    241.73 o 
   8  11  12      471.38      246.05    171.73 o 
   9  11  12        0.06       45.26    247.25 o 
   0  12  12      317.48      263.37     84.52 o 
   1  12  12       16.04      -16.47     43.35 o 
   2  12  12      932.69      919.20     94.92 o 
   3  12  12       52.34       -4.53     53.92 o 
   4  12  12       52.22       11.25     68.05 o 
   5  12  12       10.54      112.81     89.70 o 
   6  12  12        7.15      -33.11    114.79 o 
   7  12  12      167.78      254.64    143.66 o 
   8  12  12       17.88     -115.76    172.88 o 
   1  13  12      165.72      253.86     80.37 o 
   2  13  12       96.00       12.27     63.79 o 
   3  13  12      181.95      124.51     68.54 o 
   4  13  12        5.04      -10.63     87.90 o 
   5  13  12      772.66      604.70    136.41 o 
   6  13  12      517.39      789.18    221.50 o 
   7  13  12       38.88       43.57    192.94 o 
   0  14  12      695.94      566.06    269.25 o 
   1  14  12      121.56       77.78    100.90 o 
   2  14  12      389.41      306.72    160.23 o 
   3  14  12      199.39      171.70    170.88 o 
   4  14  12      234.03      290.24    147.51 o 
   5  14  12      210.20      436.47    187.08 o 
   6  14  12       90.68       56.08     91.43 o 
   1  15  12       57.06      -27.74    133.52 o 
   2  15  12        2.26        7.08    112.72 o 
   3  15  12      107.70       29.06     95.02 o 
   4  15  12       95.55      -38.11    214.86 o 
   5  15  12       45.14       40.16    187.47 o 
   6  15  12        0.40       66.70    270.59 o 
   0  16  12      173.62        4.08    224.47 o 
   1  16  12       13.99     -125.69    125.69 o 
   2  16  12       83.66       21.59     62.91 o 
   3  16  12        0.88      124.34    251.06 o 
   1  17  12       47.47      -49.70    161.30 o 
   2  17  12      172.60      298.24    264.42 o 
   1   1  13     1437.75     1486.44     59.12 o 
   2   1  13       90.40      127.53     23.89 o 
   3   1  13     1138.57     1147.35     61.31 o 
   4   1  13       39.48       48.45     23.65 o 
   5   1  13       25.37       16.56     22.69 o 
   6   1  13     3762.09     4011.60    179.72 o 
   7   1  13     1318.05     1361.93     62.64 o 
   8   1  13      414.83      463.27     63.42 o 
   9   1  13       26.77       33.13     76.14 o 
  10   1  13     1702.77     1523.19    144.16 o 
  11   1  13       59.57      -57.58     95.54 o 
   0   2  13    26904.81    27090.39    290.68 o 
   1   2  13        0.61       11.17     16.80 o 
   2   2  13     2042.61     2020.92     58.11 o 
   3   2  13      330.88      376.53     35.33 o 
   4   2  13    17831.51    18260.32    159.04 o 
   5   2  13      331.14      345.57     30.16 o 
   6   2  13      361.54      299.45     36.17 o 
   7   2  13      595.88      635.31     52.97 o 
   8   2  13     1695.37     1519.68    118.58 o 
   9   2  13      468.30      592.18    100.37 o 
  10   2  13      352.66      309.09    103.34 o 
  11   2  13      255.83      411.96    167.05 o 
   1   3  13     1078.64     1079.53     37.99 o 
   2   3  13      578.44      579.65     36.61 o 
   3   3  13     1556.60     1643.85     53.95 o 
   4   3  13       97.48       86.33     28.05 o 
   5   3  13      428.89      396.86     38.41 o 
   6   3  13      820.92      857.20     49.55 o 
   7   3  13      886.07      888.96     70.85 o 
   8   3  13       64.52       67.71     53.29 o 
   9   3  13       44.32       82.12     82.23 o 
  10   3  13      756.63      679.38    119.21 o 
  11   3  13       85.37       49.55    156.74 o 
   0   4  13        8.43       51.41     30.06 o 
   1   4  13        0.51       -7.55     19.29 o 
   2   4  13      483.93      419.55     28.18 o 
   3   4  13       28.76       41.57     24.23 o 
   4   4  13      137.10      141.22     25.64 o 
   5   4  13      254.66      228.92     30.63 o 
   6   4  13      851.89      917.56     54.59 o 
   7   4  13        7.34      -16.31     40.27 o 
   8   4  13       85.67       54.83     50.62 o 
   9   4  13        7.48       68.52     75.38 o 
  10   4  13        1.97     -118.00    118.00 o 
  11   4  13       24.76       40.02    173.89 o 
   1   5  13      132.13      101.88     25.24 o 
   2   5  13      264.09      267.22     30.26 o 
   3   5  13     1131.45     1201.71     70.37 o 
   4   5  13       85.25      121.17     30.51 o 
   5   5  13       41.64       15.90     29.48 o 
   6   5  13     3159.76     3462.49    154.67 o 
   7   5  13      757.84      746.82     68.41 o 
   8   5  13     1210.62     1098.45     89.21 o 
   9   5  13        1.98      -27.97     89.42 o 
  10   5  13     1410.27     1553.19    211.99 o 
   0   6  13    19483.24    19790.27    249.64 o 
   1   6  13       29.31       -5.40     25.73 o 
   2   6  13      555.31      588.51     48.34 o 
   3   6  13      153.07      151.89     31.08 o 
   4   6  13     8615.85     8480.64    290.94 o 
   5   6  13      283.01      288.34     39.04 o 
   6   6  13     1027.60      936.42     58.25 o 
   7   6  13      239.36      259.95     52.94 o 
   8   6  13      755.41      914.43    113.72 o 
   9   6  13      175.35      155.12    163.42 o 
  10   6  13      137.50      173.40    146.36 o 
   1   7  13      596.09      623.30     45.51 o 
   2   7  13       25.08       34.47     28.35 o 
   3   7  13     1220.70     1207.73     58.45 o 
   4   7  13      165.07      166.22     39.69 o 
   5   7  13      530.77      542.36     46.81 o 
   6   7  13      160.76      128.84     43.85 o 
   7   7  13      252.55      128.23     61.97 o 
   8   7  13      260.91      178.75    102.33 o 
   9   7  13       62.29      -97.64    114.60 o 
  10   7  13       34.09      104.33    172.46 o 
   0   8  13       11.58        3.69     43.80 o 
   1   8  13       46.06       17.73     35.81 o 
   2   8  13     2047.10     2173.22     64.65 o 
   3   8  13        1.10       11.65     48.20 o 
   4   8  13      957.02     1078.90     60.73 o 
   5   8  13      105.26       59.45     39.04 o 
   6   8  13      764.21      687.35     65.34 o 
   7   8  13        6.45       -5.80     70.48 o 
   8   8  13        0.59      -32.39    102.19 o 
   9   8  13       19.86      102.11    143.15 o 
  10   8  13        5.94      234.39    191.99 o 
   1   9  13       19.94       -6.85     32.44 o 
   2   9  13      479.04      481.81     58.22 o 
   3   9  13      423.10      498.16     51.38 o 
   4   9  13      522.94      530.52     55.82 o 
   5   9  13       11.73      -35.95     48.18 o 
   6   9  13     1300.27     1469.32    127.35 o 
   7   9  13      254.71       28.85     95.20 o 
   8   9  13      161.32      376.53    132.60 o 
   9   9  13        1.89      134.08    171.33 o 
   0  10  13     6101.90     6255.41    359.35 o 
   1  10  13        3.70        4.90     36.84 o 
   2  10  13      669.93      601.99     60.06 o 
   3  10  13       36.04       34.70     46.43 o 
   4  10  13     2120.14     2278.08    171.38 o 
   5  10  13      191.09      204.00     62.80 o 
   6  10  13      266.35      323.35     99.67 o 
   7  10  13      226.65      355.62    141.53 o 
   8  10  13      203.62       50.65    119.82 o 
   9  10  13       44.99       73.33    189.23 o 
   1  11  13      426.78      298.68     59.32 o 
   2  11  13        0.29       68.77     51.53 o 
   3  11  13      218.56       95.29     53.31 o 
   4  11  13      386.96      454.19     66.55 o 
   5  11  13      178.68       76.74     76.80 o 
   6  11  13      128.15      143.48    109.40 o 
   7  11  13      187.38       61.41    127.46 o 
   8  11  13      325.46      240.64    140.99 o 
   0  12  13      993.62     1113.46    212.93 o 
   1  12  13       32.79      -26.53     61.68 o 
   2  12  13     1733.39     1946.21    153.40 o 
   3  12  13       16.75       20.47     61.68 o 
   4  12  13       67.69      155.63     93.69 o 
   5  12  13       47.41      205.23     98.48 o 
   6  12  13      351.11      305.26    139.33 o 
   7  12  13        6.18       65.42    131.33 o 
   1  13  13       23.60       97.25     75.52 o 
   2  13  13       68.90      120.73     84.92 o 
   3  13  13      165.15      219.96     89.31 o 
   4  13  13       35.63      -14.50     99.39 o 
   5  13  13        0.92       11.80    143.82 o 
   6  13  13      293.56      258.94    153.02 o 
   7  13  13       51.36     -104.81    269.17 o 
   0  14  13      395.04       73.77    197.26 o 
   1  14  13       34.09      191.74    153.57 o 
   2  14  13      457.97      528.70    152.93 o 
   3  14  13        0.52       76.21    132.70 o 
   4  14  13      331.42      407.23    335.67 o 
   5  14  13        1.95      -41.19    157.04 o 
   6  14  13      180.43       32.40    268.23 o 
   1  15  13       75.92       94.64    145.59 o 
   2  15  13       68.91       19.73    126.17 o 
   3  15  13       42.14     -114.34    211.52 o 
   4  15  13      262.25      388.78    277.77 o 
   0  16  13       72.50       87.91    218.35 o 
   1  16  13        8.49      274.43    175.84 o 
   2  16  13      573.90      502.96    472.45 o 
   1  17  13        6.41       27.83    151.21 o 
   0   0  14    30042.26    31997.49    632.77 o 
   1   0  14      222.04      221.29     30.63 o 
   2   0  14     1312.15     1136.04     73.33 o 
   3   0  14     1449.44     1358.25     61.50 o 
   4   0  14    10017.28     9773.92    153.39 o 
   5   0  14      234.28      261.83     38.70 o 
   6   0  14        7.64       -0.40     44.93 o 
   7   0  14      521.42      535.78     68.66 o 
   8   0  14     2282.38     2501.30    137.29 o 
   9   0  14       54.07      155.97    118.21 o 
  10   0  14      124.87        8.70    125.39 o 
   1   1  14      756.60      739.36     32.77 o 
   2   1  14     1689.14     1683.64     49.86 o 
   3   1  14     1618.35     1536.28     57.14 o 
   4   1  14      180.76      220.02     35.97 o 
   5   1  14      319.33      346.80     29.22 o 
   6   1  14     1805.98     1774.04     60.56 o 
   7   1  14      393.07      359.93     47.94 o 
   8   1  14        4.06       41.52     52.74 o 
   9   1  14      161.49       58.54     80.74 o 
  10   1  14     1131.55     1012.40    127.09 o 
  11   1  14      167.64      117.20    184.38 o 
   0   2  14      909.56      905.30     45.58 o 
   1   2  14      194.55      169.45     21.80 o 
   2   2  14      340.13      349.72     33.66 o 
   3   2  14        3.37      -28.06     28.06 o 
   4   2  14       84.18       76.57     28.54 o 
   5   2  14        1.15      -22.43     23.10 o 
   6   2  14      148.90      186.91     35.60 o 
   7   2  14       23.55       23.69     37.94 o 
   8   2  14       76.38       71.09     53.53 o 
   9   2  14        0.38      -73.10     73.10 o 
  10   2  14        2.27      150.10     96.64 o 
  11   2  14        0.00      220.10    190.08 o 
   1   3  14     1686.14     1670.97     41.67 o 
   2   3  14     1015.94     1016.18     44.23 o 
   3   3  14      546.43      540.91     44.53 o 
   4   3  14      272.69      327.91     36.71 o 
   5   3  14      109.66       79.72     27.66 o 
   6   3  14     2495.35     2536.65    127.20 o 
   7   3  14      842.58      788.94     73.68 o 
   8   3  14      191.65      115.89     56.29 o 
   9   3  14      106.20      -74.71     74.71 o 
  10   3  14     1434.59     1577.80    146.52 o 
   0   4  14    17785.90    18904.51    256.56 o 
   1   4  14       15.24        6.95     21.40 o 
   2   4  14      651.01      557.41     33.59 o 
   3   4  14      525.98      494.38     53.02 o 
   4   4  14     9023.66     9141.39    129.81 o 
   5   4  14        0.47      -18.46     26.60 o 
   6   4  14      221.79      154.85     38.95 o 
   7   4  14      450.87      500.85     56.83 o 
   8   4  14     1235.55     1150.83    156.51 o 
   9   4  14        6.48       43.92     85.64 o 
  10   4  14       19.37       24.92    100.18 o 
   1   5  14      787.23      835.32     50.43 o 
   2   5  14      575.89      604.46     36.13 o 
   3   5  14      975.53      962.49     78.83 o 
   4   5  14        7.01       20.32     29.04 o 
   5   5  14      151.01      120.87     31.91 o 
   6   5  14     1309.14     1326.93     89.87 o 
   7   5  14      264.51      215.85     48.39 o 
   8   5  14        5.34       32.55     66.02 o 
   9   5  14      259.65      302.47    110.92 o 
  10   5  14      296.36      349.71    175.33 o 
   0   6  14      256.59      223.16     45.92 o 
   1   6  14      177.08      158.92     31.35 o 
   2   6  14     2310.52     2207.97    131.43 o 
   3   6  14      313.47      358.69     41.01 o 
   4   6  14      324.96      354.71     42.75 o 
   5   6  14      133.93      114.86     37.59 o 
   6   6  14      414.13      426.66     51.97 o 
   7   6  14        3.96      -37.76     46.89 o 
   8   6  14       30.30       18.79     74.23 o 
   9   6  14        6.09       75.70    123.30 o 
  10   6  14       31.88       57.17    154.35 o 
   1   7  14      573.69      609.78     46.87 o 
   2   7  14     1596.57     1573.83     83.93 o 
   3   7  14      681.69      706.52     60.94 o 
   4   7  14      458.83      432.10     49.87 o 
   5   7  14      125.22      105.06     44.28 o 
   6   7  14     1902.90     1950.45    118.17 o 
   7   7  14      402.38      385.93     71.46 o 
   8   7  14      520.10      604.12    253.84 o 
   9   7  14       10.47        5.75    118.77 o 
   0   8  14     6471.73     6530.63    176.63 o 
   1   8  14       71.42       49.49     38.49 o 
   2   8  14     1039.24      955.16     56.26 o 
   3   8  14       94.71      108.02     38.55 o 
   4   8  14     3108.09     3184.54    129.57 o 
   5   8  14       53.16        6.54     44.77 o 
   6   8  14       27.80       24.20     50.52 o 
   7   8  14      153.82      150.96     85.74 o 
   8   8  14      366.08      334.40    141.37 o 
   9   8  14       14.95       -6.44    156.44 o 
   1   9  14      362.26      400.10     86.99 o 
   2   9  14       12.34      -26.91     34.33 o 
   3   9  14      432.23      430.29     52.82 o 
   4   9  14       35.10      111.62     47.25 o 
   5   9  14      202.74      183.30     55.96 o 
   6   9  14      272.41      237.28     85.76 o 
   7   9  14       41.07      -28.25     97.13 o 
   8   9  14      235.66      254.88    126.65 o 
   9   9  14      167.75       95.37    180.51 o 
   0  10  14      498.03      447.03     96.59 o 
   1  10  14      254.22      229.85     59.88 o 
   2  10  14     2061.36     2074.41    113.18 o 
   3  10  14       82.85       78.46     57.05 o 
   4  10  14      197.89      203.02     64.86 o 
   5  10  14       32.97        9.82     78.09 o 
   6  10  14      588.86      537.39    126.78 o 
   7  10  14        9.45      -14.73    112.48 o 
   8  10  14        4.70       25.49    122.27 o 
   1  11  14      205.57      205.02     53.21 o 
   2  11  14      216.05      363.61     72.67 o 
   3  11  14      258.87      313.75     78.79 o 
   4  11  14      367.62      373.90     82.80 o 
   5  11  14       53.10       28.36     96.28 o 
   6  11  14     1263.06     1048.55    305.87 o 
   7  11  14      153.69       53.93    129.46 o 
   8  11  14      193.99      275.28    163.35 o 
   0  12  14      798.41      819.57    148.24 o 
   1  12  14      122.56       31.37     65.22 o 
   2  12  14      756.82      861.73    118.84 o 
   3  12  14        6.11      -62.54     70.43 o 
   4  12  14      535.06      481.42     97.86 o 
   5  12  14       70.94       85.68    117.57 o 
   6  12  14       60.94       56.18    128.10 o 
   7  12  14       23.88     -104.01    117.11 o 
   1  13  14      147.35      213.23    120.33 o 
   2  13  14       66.13       58.62     86.70 o 
   3  13  14       63.43       87.70    101.34 o 
   4  13  14      190.45      242.39    113.85 o 
   5  13  14      172.17       -6.34    131.24 o 
   6  13  14       42.57       25.03    204.20 o 
   7  13  14        2.81      -10.48    226.76 o 
   0  14  14      111.90      138.71    219.09 o 
   1  14  14       70.43        8.45    142.44 o 
   2  14  14      805.21      681.57    221.87 o 
   3  14  14        5.92      162.47    137.46 o 
   4  14  14       65.22      119.10    230.11 o 
   5  14  14        4.74      -82.32    165.96 o 
   6  14  14      214.55      188.19    311.59 o 
   1  15  14       76.66      112.90    153.33 o 
   2  15  14      145.07      -18.95    152.30 o 
   3  15  14       22.46      -92.42    210.57 o 
   0  16  14       85.20      323.70    256.93 o 
   1  16  14       40.00      264.12    168.44 o 
   2  16  14      301.99       65.75    240.13 o 
   1   1  15       28.42       24.14     19.90 o 
   2   1  15        7.78       18.63     22.26 o 
   3   1  15     2672.54     2873.54     87.30 o 
   4   1  15      686.53      644.98     51.10 o 
   5   1  15       66.04       23.06     27.35 o 
   6   1  15      531.89      601.13     43.99 o 
   7   1  15     1966.63     2033.41     80.15 o 
   8   1  15      677.99      774.65     81.48 o 
   9   1  15        5.74       21.27     81.01 o 
  10   1  15       84.67      -32.58     87.98 o 
   0   2  15        6.93       23.24     28.76 o 
   1   2  15      859.69      899.35     32.93 o 
   2   2  15     6602.23     6738.76     90.45 o 
   3   2  15      554.46      672.39     49.64 o 
   4   2  15      254.73      227.09     42.37 o 
   5   2  15      168.91      179.98     40.50 o 
   6   2  15     4339.37     4464.36     89.92 o 
   7   2  15     1471.59     1486.41    112.39 o 
   8   2  15       61.25       95.17     61.73 o 
   9   2  15       93.58       69.24     79.81 o 
  10   2  15       59.67      122.93    105.96 o 
   1   3  15       35.13       10.63     22.46 o 
   2   3  15      676.89      661.92     48.25 o 
   3   3  15     1835.11     1993.96     81.38 o 
   4   3  15      612.20      624.66     57.17 o 
   5   3  15      250.97      174.15     43.31 o 
   6   3  15       42.79       48.02     33.90 o 
   7   3  15     1017.35      986.13    100.14 o 
   8   3  15      286.12      216.51     67.48 o 
   9   3  15       40.99       26.15     82.78 o 
  10   3  15        0.91      -45.45     95.56 o 
   0   4  15      113.10      114.02     35.42 o 
   1   4  15      502.82      564.69     32.89 o 
   2   4  15      109.60       95.75     26.47 o 
   3   4  15       49.77       39.17     31.20 o 
   4   4  15      206.12      186.57     50.80 o 
   5   4  15       21.72       13.47     30.19 o 
   6   4  15      235.22      237.99     39.42 o 
   7   4  15       29.15       49.89     50.25 o 
   8   4  15       47.32        3.45     62.79 o 
   9   4  15       14.91       -2.88     84.62 o 
  10   4  15        2.57     -162.93    162.93 o 
   1   5  15       12.74       17.28     25.61 o 
   2   5  15      196.57      194.61     32.98 o 
   3   5  15     1944.71     2033.43     90.90 o 
   4   5  15      428.08      438.28     45.90 o 
   5   5  15       65.64       61.69     41.74 o 
   6   5  15      413.36      289.38     48.98 o 
   7   5  15     2040.74     2065.87    183.00 o 
   8   5  15     1260.27     1305.59    185.92 o 
   9   5  15      122.51      -79.81     83.33 o 
   0   6  15      240.93      216.57     46.71 o 
   1   6  15      528.52      617.84     41.84 o 
   2   6  15     5396.90     5732.50    223.31 o 
   3   6  15      236.49      226.92     42.10 o 
   4   6  15       16.82       -5.16     33.69 o 
   5   6  15       16.60       -5.79     38.95 o 
   6   6  15     1163.42     1327.59     87.75 o 
   7   6  15      845.50      932.69     87.33 o 
   8   6  15      150.19      100.05     90.37 o 
   9   6  15       41.28       42.66    100.39 o 
   1   7  15      246.11      231.04     40.60 o 
   2   7  15      103.17      125.03     47.67 o 
   3   7  15      228.00      237.92     46.76 o 
   4   7  15      341.33      347.26     45.66 o 
   5   7  15      301.42      289.02     53.79 o 
   6   7  15        1.52       -6.40     50.95 o 
   7   7  15      309.20      360.39     74.38 o 
   8   7  15        0.76       23.55     97.19 o 
   9   7  15      398.78      295.08    249.91 o 
   0   8  15      436.47      546.41     87.12 o 
   1   8  15      381.97      415.03     50.33 o 
   2   8  15      613.90      691.83     69.92 o 
   3   8  15      487.62      523.45     87.31 o 
   4   8  15      543.49      674.44     82.16 o 
   5   8  15      234.96      243.91     60.50 o 
   6   8  15      103.10       -5.02     63.56 o 
   7   8  15        1.40      -79.12     89.47 o 
   8   8  15       11.71     -113.91    113.91 o 
   9   8  15        9.01      108.62   1174.32 o 
   1   9  15        4.70       15.35     48.23 o 
   2   9  15      303.46      285.36     54.10 o 
   3   9  15      936.14      899.71     67.41 o 
   4   9  15      750.32      732.26     86.13 o 
   5   9  15       19.22       57.23     70.03 o 
   6   9  15      255.30      203.43     89.28 o 
   7   9  15      603.15      482.76    134.43 o 
   8   9  15      322.97      342.75    136.39 o 
   0  10  15      178.93      127.25     86.30 o 
   1  10  15       30.24       37.81     55.04 o 
   2  10  15     1532.57     1652.02    115.10 o 
   3  10  15       29.38       38.88     65.62 o 
   4  10  15       79.02      131.30     77.82 o 
   5  10  15       13.47       42.32    102.43 o 
   6  10  15      477.81      570.93    142.55 o 
   7  10  15      291.33      177.36    129.29 o 
   8  10  15       92.08      183.70    145.35 o 
   1  11  15       29.54       -8.34     62.62 o 
   2  11  15        2.54       -0.02     62.91 o 
   3  11  15      105.21       84.91     65.59 o 
   4  11  15        1.88        1.54     80.84 o 
   5  11  15      555.27      410.98    112.85 o 
   6  11  15       49.92       50.96     73.17 o 
   7  11  15       12.86      -53.75    120.76 o 
   0  12  15     1342.01     1444.69    277.61 o 
   1  12  15      578.86      536.23     99.60 o 
   2  12  15      536.96      500.63    100.09 o 
   3  12  15      113.59      105.16     81.18 o 
   4  12  15       60.34       80.01     92.03 o 
   5  12  15       91.96       45.50    108.63 o 
   6  12  15       20.63       24.78    128.28 o 
   7  12  15       28.67        9.05    203.90 o 
   1  13  15        5.06     -108.57    130.57 o 
   2  13  15       78.99      114.90    101.08 o 
   3  13  15      122.60       65.72    100.49 o 
   4  13  15      140.68      102.76    136.15 o 
   5  13  15        0.94       49.01    122.74 o 
   6  13  15       66.34      -14.76    145.48 o 
   0  14  15       49.73      144.18    338.01 o 
   1  14  15        3.91       46.52    149.09 o 
   2  14  15      229.60      232.22    149.09 o 
   3  14  15       10.29       25.97    151.82 o 
   4  14  15       13.33     -108.34    163.83 o 
   1  15  15       30.22        0.56    154.00 o 
   2  15  15       30.32      240.95    179.54 o 
   1  16  15       98.71      -40.50    238.21 o 
   2  16  15      162.35      273.94    275.37 o 
   0   0  16     2953.75     3336.00    155.77 o 
   1   0  16     7752.20     8393.59    125.83 o 
   2   0  16     8257.96     7998.03    161.98 o 
   3   0  16     4624.75     4920.35    151.94 o 
   4   0  16     1653.74     1598.87     87.13 o 
   5   0  16     1657.71     1681.80     86.21 o 
   6   0  16     2448.36     2350.57    125.81 o 
   7   0  16      228.97      267.64     70.21 o 
   8   0  16      398.22      469.41     91.47 o 
   9   0  16        2.03       20.16    106.75 o 
   1   1  16     1184.28     1271.43     40.91 o 
   2   1  16       31.44       42.57     24.88 o 
   3   1  16       12.59      -17.96     32.89 o 
   4   1  16      679.94      590.09     61.87 o 
   5   1  16     1528.11     1345.93     69.91 o 
   6   1  16       44.21       -0.93     30.95 o 
   7   1  16       11.21       28.83     45.90 o 
   8   1  16      359.50      441.35     64.48 o 
   9   1  16      717.74      565.22    100.94 o 
   0   2  16      144.80      134.29     34.71 o 
   1   2  16      960.05      970.17     38.49 o 
   2   2  16        3.32       -0.31     24.65 o 
   3   2  16       19.26       10.01     35.80 o 
   4   2  16        4.03      -30.16     41.81 o 
   5   2  16        5.16       23.19     47.02 o 
   6   2  16        7.06      -19.97     34.42 o 
   7   2  16       68.82       28.14     46.93 o 
   8   2  16       17.88       19.63     59.04 o 
   9   2  16        0.26      -42.76     78.82 o 
   1   3  16      493.38      586.09     35.41 o 
   2   3  16       71.64       39.07     26.72 o 
   3   3  16        0.11       14.07     37.59 o 
   4   3  16      419.78      513.81     72.96 o 
   5   3  16     2368.63     2369.24    157.66 o 
   6   3  16       42.27       35.22     36.29 o 
   7   3  16      313.85      259.67     60.44 o 
   8   3  16      457.33      403.20     90.37 o 
   9   3  16      806.73      507.95    135.44 o 
   0   4  16     2854.14     3099.96     98.03 o 
   1   4  16     4524.65     4931.86     77.17 o 
   2   4  16     7766.17     7362.25    245.56 o 
   3   4  16     3502.87     3436.12    189.81 o 
   4   4  16      692.46      661.63     72.82 o 
   5   4  16      784.20      795.62     66.18 o 
   6   4  16     1298.89     1246.84     82.93 o 
   7   4  16       86.41       36.96     56.15 o 
   8   4  16      587.99      495.49     78.47 o 
   9   4  16       31.07      112.43    104.79 o 
   1   5  16      450.73      447.56     40.11 o 
   2   5  16       15.87       24.46     30.03 o 
   3   5  16      613.46      626.87     65.63 o 
   4   5  16      363.76      310.51     60.35 o 
   5   5  16      583.46      571.37     49.77 o 
   6   5  16       15.26       96.83     50.69 o 
   7   5  16        0.77      -22.52     58.82 o 
   8   5  16      414.41      431.27    110.78 o 
   9   5  16      334.93      312.04    109.32 o 
   0   6  16      222.51      191.13     49.16 o 
   1   6  16     1302.30     1343.47     82.98 o 
   2   6  16        0.09       36.36     35.39 o 
   3   6  16     1279.13     1329.40     88.40 o 
   4   6  16      100.31       16.99     41.54 o 
   5   6  16      417.03      397.47     63.53 o 
   6   6  16       42.64       34.69     55.67 o 
   7   6  16       28.31      -61.31     61.31 o 
   8   6  16       23.22      -12.73     73.88 o 
   9   6  16        0.11       90.57    186.63 o 
   1   7  16      469.79      396.92     65.25 o 
   2   7  16       44.43       55.18     41.06 o 
   3   7  16      118.85       57.05     42.03 o 
   4   7  16      306.46      328.59     54.47 o 
   5   7  16      988.86      961.58     95.26 o 
   6   7  16        2.43       30.65     60.41 o 
   7   7  16      313.53      224.68     95.10 o 
   8   7  16      454.61      636.35    151.03 o 
   9   7  16      791.27       12.87    896.37 o 
   0   8  16     1073.16      975.63    104.55 o 
   1   8  16      824.71     1003.60     84.39 o 
   2   8  16     3888.30     3992.82    192.07 o 
   3   8  16      724.15      694.42     67.84 o 
   4   8  16      298.51      260.58     57.15 o 
   5   8  16      350.46      320.22     69.41 o 
   6   8  16      701.73      802.68     93.77 o 
   7   8  16      102.62        5.27     85.16 o 
   8   8  16      389.08      319.45    151.33 o 
   1   9  16      101.92      117.25     55.25 o 
   2   9  16       52.66       53.47     51.65 o 
   3   9  16      514.88      581.00     70.05 o 
   4   9  16      166.19      149.92     63.05 o 
   5   9  16      161.86      138.87     75.08 o 
   6   9  16       18.94      -56.27     80.21 o 
   7   9  16      114.53      206.44    129.25 o 
   0  10  16      301.59      137.99     85.81 o 
   1  10  16     1110.67     1073.31    132.46 o 
   2  10  16        4.89      -22.03     64.52 o 
   3  10  16      644.32      520.47     89.64 o 
   4  10  16      225.12      187.19     96.42 o 
   5  10  16      415.37      471.19    129.61 o 
   6  10  16       16.37       10.39    110.04 o 
   7  10  16      119.08      272.30    141.07 o 
   1  11  16       27.46      -34.38     68.65 o 
   2  11  16      115.90       39.65     93.94 o 
   3  11  16       27.94      101.99     92.39 o 
   4  11  16      177.69      148.69     97.94 o 
   5  11  16      515.27      438.80    139.61 o 
   6  11  16       32.15      120.98    123.01 o 
   0  12  16      333.18      296.68    190.21 o 
   1  12  16       20.76      123.95     93.40 o 
   2  12  16     1198.33     1099.11    178.55 o 
   3  12  16       91.95        4.94    105.83 o 
   4  12  16      124.73      206.22    109.66 o 
   5  12  16       26.18       31.43    118.52 o 
   6  12  16      131.29       78.42    154.96 o 
   1  13  16      106.83      269.71    169.84 o 
   2  13  16        0.44       12.84    110.09 o 
   3  13  16      139.52      107.27    122.91 o 
   4  13  16       16.28      164.63    145.51 o 
   5  13  16        7.26       -1.61    142.20 o 
   0  14  16      140.12      -88.01    197.21 o 
   1  14  16      355.93      606.45    206.99 o 
   2  14  16        3.90       74.63    159.03 o 
   3  14  16      208.58      154.84    248.70 o 
   4  14  16      133.18       68.13    185.33 o 
   1  15  16       12.40      252.49    252.01 o 
   2  15  16        8.55      294.41    269.16 o 
   1   1  17     1357.90     1429.12     47.22 o 
   2   1  17       92.73       82.30     29.29 o 
   3   1  17      506.99      505.35     40.87 o 
   4   1  17       84.24       78.30     45.77 o 
   5   1  17     4561.03     4840.62    192.94 o 
   6   1  17       30.32        8.13     44.21 o 
   7   1  17      187.57      152.94     48.47 o 
   8   1  17       19.12       72.18     53.78 o 
   9   1  17     1549.84     1556.90    128.66 o 
   0   2  17      274.63      224.96     44.53 o 
   1   2  17     5408.00     5556.94     83.73 o 
   2   2  17      353.83      311.23     34.14 o 
   3   2  17     1726.55     1679.86     71.59 o 
   4   2  17       16.87       29.39     47.70 o 
   5   2  17     2155.51     2195.63    102.89 o 
   6   2  17      205.35      230.75     41.61 o 
   7   2  17      370.51      361.07     73.69 o 
   8   2  17      195.48      194.83     64.90 o 
   9   2  17      118.78      373.22     95.16 o 
   1   3  17     2494.97     2437.06     59.19 o 
   2   3  17        7.18       29.42     28.94 o 
   3   3  17      871.49      934.71     62.12 o 
   4   3  17       21.26       -7.86     49.83 o 
   5   3  17     1512.91     1554.64    128.76 o 
   6   3  17        1.36      -23.73     64.63 o 
   7   3  17       35.26       -9.38     48.11 o 
   8   3  17        6.23       16.27     61.63 o 
   9   3  17     1197.65     1197.09    213.26 o 
   0   4  17       41.81       38.63     41.73 o 
   1   4  17      399.28      443.86     36.44 o 
   2   4  17      179.55      182.02     32.10 o 
   3   4  17      306.78      334.21     58.76 o 
   4   4  17       12.99      -43.42     52.92 o 
   5   4  17      122.30      198.33     62.46 o 
   6   4  17        2.06       14.20     41.60 o 
   7   4  17       84.87       82.41     54.76 o 
   8   4  17        0.81      -25.67     62.04 o 
   9   4  17       15.05       43.75    142.86 o 
   1   5  17     1173.57     1298.15     79.40 o 
   2   5  17        9.12      -16.50     32.40 o 
   3   5  17       50.50       48.28     35.44 o 
   4   5  17       81.04       94.34     45.54 o 
   5   5  17     2780.84     2877.99    236.80 o 
   6   5  17       31.57       16.68     52.74 o 
   7   5  17      518.77      370.56    102.69 o 
   8   5  17       17.66       69.69     69.74 o 
   9   5  17     1584.41     1840.33    549.14 o 
   0   6  17        4.94       29.95     46.54 o 
   1   6  17     2981.96     3008.44    189.50 o 
   2   6  17       70.22      141.85     41.21 o 
   3   6  17      783.47      699.13     52.90 o 
   4   6  17       15.94      -14.08     44.43 o 
   5   6  17      729.55      681.95     79.24 o 
   6   6  17      379.28      401.09    121.51 o 
   7   6  17      298.62      296.94     77.47 o 
   8   6  17       67.25      118.34     78.54 o 
   1   7  17      740.77      769.26     60.39 o 
   2   7  17       69.04       27.88     42.13 o 
   3   7  17     1530.06     1539.98     88.23 o 
   4   7  17       83.77       57.93     47.93 o 
   5   7  17      672.67      622.35    117.51 o 
   6   7  17        0.84       -6.92     61.77 o 
   7   7  17      335.82      346.89     88.01 o 
   8   7  17        0.34      -43.25    155.82 o 
   0   8  17        8.00       81.35     72.39 o 
   1   8  17      350.57      418.90     56.38 o 
   2   8  17      194.68      213.98     50.87 o 
   3   8  17     1063.13      960.49     93.91 o 
   4   8  17        0.12      -29.36     54.92 o 
   5   8  17      304.78      261.80     67.07 o 
   6   8  17        5.79      -38.28     72.72 o 
   7   8  17       42.93       69.86     82.23 o 
   1   9  17      404.01      422.81     77.02 o 
   2   9  17       19.96       59.96     53.38 o 
   3   9  17       23.55      -32.89     56.01 o 
   4   9  17        1.40       13.23     61.83 o 
   5   9  17     1189.48     1204.27    190.52 o 
   6   9  17        0.60       70.18     88.25 o 
   7   9  17       92.66      172.64    129.44 o 
   0  10  17       27.98      100.79     91.35 o 
   1  10  17      716.95      668.93     90.78 o 
   2  10  17       26.68      -32.51     72.21 o 
   3  10  17       88.62      -45.00     82.12 o 
   4  10  17       17.85      -82.16     82.16 o 
   5  10  17      249.83      250.02    109.25 o 
   6  10  17      158.17       60.84    118.81 o 
   7  10  17       74.40      174.37    300.61 o 
   1  11  17      430.63      316.55    138.77 o 
   2  11  17        0.88      -14.08    101.29 o 
   3  11  17      588.62      667.13    197.88 o 
   4  11  17       21.70      118.47    100.28 o 
   5  11  17       44.80      128.00    146.57 o 
   6  11  17        9.37       53.68    130.96 o 
   0  12  17       45.45      -39.25    272.80 o 
   1  12  17      676.30      613.24    152.64 o 
   2  12  17       87.48      113.73    114.07 o 
   3  12  17      279.41      218.46    122.96 o 
   4  12  17        5.01      -31.99    110.00 o 
   5  12  17       50.28       31.97    164.60 o 
   1  13  17       45.56       77.93    158.15 o 
   2  13  17       11.73       71.08    112.38 o 
   3  13  17        1.57     -105.91    110.89 o 
   4  13  17        1.13      -21.44    162.45 o 
   0  14  17        0.86     -116.17    214.40 o 
   1  14  17       41.28      -60.30    211.66 o 
   2  14  17        6.96      170.07    251.06 o 
   3  14  17       19.07     -129.77    135.19 o 
   0   0  18       22.53      -36.52     48.38 o 
   1   0  18     3847.20     3881.31    112.23 o 
   2   0  18     6644.61     6580.22    125.99 o 
   3   0  18      615.30      700.73     60.19 o 
   4   0  18       20.45      -37.42     44.66 o 
   5   0  18      349.67      346.80     74.16 o 
   6   0  18     1235.20     1229.34    151.09 o 
   7   0  18        4.15       -2.28     62.30 o 
   8   0  18      343.07      259.44     83.45 o 
   1   1  18       49.06       64.63     29.28 o 
   2   1  18       15.00       41.90     31.26 o 
   3   1  18      572.81      589.65     46.10 o 
   4   1  18      745.39      752.42     65.74 o 
   5   1  18      293.57      209.60     57.63 o 
   6   1  18        0.83       54.27     62.02 o 
   7   1  18      123.25      135.94     66.92 o 
   8   1  18      424.83      434.31     63.24 o 
   9   1  18      246.75      300.63    150.56 o 
   0   2  18      289.01      223.67     44.04 o 
   1   2  18      485.05      436.51     36.82 o 
   2   2  18       91.22       85.69     31.93 o 
   3   2  18        1.42      -17.33     39.29 o 
   4   2  18       10.60       41.75     54.92 o 
   5   2  18       15.39       17.40     56.46 o 
   6   2  18        9.02       -8.82     67.13 o 
   7   2  18       22.43      -31.59     44.38 o 
   8   2  18        0.81      -39.59     56.39 o 
   9   2  18        0.01      -88.13    129.10 o 
   1   3  18       32.84        2.87     29.54 o 
   2   3  18        0.02       17.43     30.95 o 
   3   3  18      785.98      721.30     67.75 o 
   4   3  18      979.94     1159.31     84.79 o 
   5   3  18      693.43      921.14     88.04 o 
   6   3  18      109.06       49.27     95.16 o 
   7   3  18      393.44      295.44     67.19 o 
   8   3  18      572.94      545.11     90.35 o 
   9   3  18      316.42      200.59    149.61 o 
   0   4  18       84.21       41.73     49.95 o 
   1   4  18     1862.78     1755.56     60.30 o 
   2   4  18     4587.04     4846.38     94.44 o 
   3   4  18      656.21      625.74     68.15 o 
   4   4  18       81.22      124.35     62.03 o 
   5   4  18      220.33      165.13     75.16 o 
   6   4  18      875.76      776.69    120.28 o 
   7   4  18       23.71       -1.60     51.30 o 
   8   4  18      164.46       88.79     69.16 o 
   1   5  18       27.10       98.22     38.42 o 
   2   5  18        9.46      -27.99     36.22 o 
   3   5  18        3.46      -32.35     36.57 o 
   4   5  18      293.95      232.05     75.32 o 
   5   5  18        8.40      124.80     88.42 o 
   6   5  18       39.18       38.82     64.15 o 
   7   5  18       77.54       53.01     58.57 o 
   8   5  18      135.57      136.04    118.76 o 
   0   6  18      451.50      361.44     66.37 o 
   1   6  18      522.25      458.12     49.52 o 
   2   6  18      421.11      411.84     48.96 o 
   3   6  18      437.82      431.31     53.33 o 
   4   6  18      255.06      295.08     53.97 o 
   5   6  18       26.34      -39.36     59.84 o 
   6   6  18        5.17      105.48     62.84 o 
   7   6  18       14.57       22.97     66.45 o 
   8   6  18        1.47       16.22     99.15 o 
   1   7  18       49.35       34.21     44.90 o 
   2   7  18       12.30       63.59     43.83 o 
   3   7  18      554.05      436.90     78.34 o 
   4   7  18      453.65      479.70     69.41 o 
   5   7  18      259.56      189.20     64.29 o 
   6   7  18       20.93        9.61     63.73 o 
   7   7  18      329.83      297.60     80.70 o 
   8   7  18      475.65      360.60    223.47 o 
   0   8  18      209.85      229.95     98.76 o 
   1   8  18      232.51      284.96     61.47 o 
   2   8  18     1673.29     1743.16    110.00 o 
   3   8  18      117.72      177.47     58.62 o 
   4   8  18      188.51      171.39     67.57 o 
   5   8  18      214.97      175.41     70.03 o 
   6   8  18      389.16      365.85     84.89 o 
   7   8  18        5.83        1.67     99.76 o 
   1   9  18       92.31       22.99     64.61 o 
   2   9  18       30.68       31.20     61.35 o 
   3   9  18       27.95       83.75     71.17 o 
   4   9  18       88.55      187.84    104.28 o 
   5   9  18        1.01      -35.71     75.91 o 
   6   9  18       83.44      148.93     97.33 o 
   7   9  18        6.32     -120.53    260.59 o 
   0  10  18      434.43      451.29    150.96 o 
   1  10  18      306.80      220.38     93.54 o 
   2  10  18      208.64      255.16    139.94 o 
   3  10  18      266.86      300.76    102.88 o 
   4  10  18      103.59        1.96     86.38 o 
   5  10  18       78.29      108.04    101.12 o 
   6  10  18       17.21       46.21    270.12 o 
   1  11  18       11.67      136.42    112.27 o 
   2  11  18        0.02      -68.15    107.82 o 
   3  11  18       85.66       -6.54    103.11 o 
   4  11  18      162.45       90.68     97.57 o 
   5  11  18      175.28      164.99    138.65 o 
   0  12  18      216.83       59.61    167.20 o 
   1  12  18        4.25       26.75    114.27 o 
   2  12  18      458.95      128.73    124.92 o 
   3  12  18       20.35       26.86    115.90 o 
   4  12  18      104.81       51.45    133.40 o 
   1  13  18        1.09      -78.13    113.14 o 
   2  13  18       14.80      -67.36    133.84 o 
   3  13  18        1.41       21.07    140.39 o 
   0  14  18      140.82     -348.74   1322.07 o 
   1   1  19     1007.77     1075.17     51.45 o 
   2   1  19      267.16      240.85     36.86 o 
   3   1  19     1217.52     1256.93     79.05 o 
   4   1  19      760.81      831.22     69.60 o 
   5   1  19       28.26      -56.80     60.06 o 
   6   1  19      665.94      683.19     89.14 o 
   7   1  19      791.74      619.47     77.54 o 
   8   1  19      302.08      294.12    116.73 o 
   0   2  19     2193.75     2331.31    119.70 o 
   1   2  19      119.75      111.90     36.40 o 
   2   2  19      988.28     1064.73     50.83 o 
   3   2  19      539.25      503.52     58.29 o 
   4   2  19     1062.71     1244.73     89.34 o 
   5   2  19      180.32      211.75     72.77 o 
   6   2  19      122.41      107.80     76.45 o 
   7   2  19      342.65      313.01     85.99 o 
   8   2  19      187.66      178.41     93.47 o 
   1   3  19      718.57      734.29     51.18 o 
   2   3  19      269.79      229.49     38.05 o 
   3   3  19     1373.81     1330.89    107.23 o 
   4   3  19      131.07      -40.06     55.33 o 
   5   3  19      434.85      442.96     91.08 o 
   6   3  19       90.93      159.10     86.26 o 
   7   3  19      365.52      349.57     97.53 o 
   8   3  19      101.50       14.29    101.00 o 
   0   4  19      492.25      578.92     69.29 o 
   1   4  19      118.12       99.26     38.80 o 
   2   4  19      237.25      211.76     38.91 o 
   3   4  19       78.07      111.10     56.06 o 
   4   4  19       42.76       -1.91     64.65 o 
   5   4  19       41.02       58.33     85.68 o 
   6   4  19       20.23      102.11    114.44 o 
   7   4  19        1.35       -5.13    111.88 o 
   1   5  19      353.37      352.79     46.77 o 
   2   5  19      288.83      184.46     44.78 o 
   3   5  19      762.94      830.22     56.33 o 
   4   5  19      550.64      402.60    105.20 o 
   5   5  19       26.88       43.32     89.40 o 
   6   5  19      560.26      549.18    129.36 o 
   7   5  19      662.70      558.63    124.29 o 
   0   6  19      955.55     1106.20    103.28 o 
   1   6  19       42.70       12.45     42.91 o 
   2   6  19      481.94      454.81     57.02 o 
   3   6  19      160.98       98.91     47.59 o 
   4   6  19      468.29      429.32     88.84 o 
   5   6  19       11.13       46.50     94.74 o 
   6   6  19       35.11       52.13    109.39 o 
   7   6  19      193.10      307.71     96.57 o 
   1   7  19      740.69      678.47     60.34 o 
   2   7  19        2.92        0.78     46.41 o 
   3   7  19      564.16      518.93     72.68 o 
   4   7  19        6.20       54.95     56.59 o 
   5   7  19      402.35      250.43     64.89 o 
   6   7  19        6.38      -42.02     61.60 o 
   7   7  19      113.41      258.18    107.83 o 
   0   8  19      376.61      459.52    113.10 o 
   1   8  19       71.80       44.89     77.58 o 
   2   8  19      419.88      374.27     63.25 o 
   3   8  19      173.32      124.23     67.78 o 
   4   8  19      263.27      243.70     71.80 o 
   5   8  19       70.82      148.87     65.47 o 
   6   8  19       21.62       -5.63     92.52 o 
   7   8  19        0.63       24.16    172.00 o 
   1   9  19       61.07        6.41     71.43 o 
   2   9  19       72.58      -41.51     89.92 o 
   3   9  19      393.69      345.09     86.04 o 
   4   9  19      246.97      193.45     79.11 o 
   5   9  19        7.70        3.60     74.88 o 
   6   9  19      175.98      294.18    152.34 o 
   0  10  19      184.37       75.16    128.88 o 
   1  10  19        0.23      -11.15     86.46 o 
   2  10  19      106.87      173.58    109.02 o 
   3  10  19        2.34      -96.03     97.60 o 
   4  10  19      101.41       75.32     95.87 o 
   5  10  19        4.06      -42.72    118.92 o 
   1  11  19      273.18      148.19    119.48 o 
   2  11  19        0.90       41.64    108.70 o 
   3  11  19      225.06      177.88    116.64 o 
   4  11  19       10.08        7.67    127.33 o 
   0  12  19      477.48      286.97    158.65 o 
   1  12  19      134.85      151.98    146.28 o 
   2  12  19      215.63      170.86    145.71 o 
   3  12  19       17.10      -33.65    129.07 o 
   1  13  19       10.48       85.28    184.37 o 
   0   0  20     5465.51     5109.11    189.99 o 
   1   0  20       22.81       45.95     49.32 o 
   2   0  20       57.19       81.04     45.83 o 
   3   0  20        7.71        6.73     47.38 o 
   4   0  20     3842.00     3868.46    130.39 o 
   5   0  20      120.19      -74.80    214.39 o 
   6   0  20       16.54      -48.59    216.76 o 
   7   0  20       63.09        7.92     64.60 o 
   1   1  20       49.62       38.70     34.63 o 
   2   1  20      215.36      169.37     38.33 o 
   3   1  20      369.67      417.72     49.69 o 
   4   1  20       50.11       10.01     60.27 o 
   5   1  20       37.75       43.47     63.72 o 
   6   1  20      575.90      459.82     79.48 o 
   7   1  20       11.03       39.29     71.82 o 
   0   2  20      360.08      437.80     65.70 o 
   1   2  20       52.80       79.94     38.07 o 
   2   2  20      125.38       76.42     36.51 o 
   3   2  20        3.91       66.22     39.61 o 
   4   2  20        1.49        6.15     65.94 o 
   5   2  20       33.46      -46.76     65.81 o 
   6   2  20       31.19       32.78     76.01 o 
   7   2  20       17.10       -4.42     78.87 o 
   1   3  20       18.11      -13.49     39.33 o 
   2   3  20      115.44      114.04     37.42 o 
   3   3  20      250.68      260.56     61.14 o 
   4   3  20      200.53      143.31     81.37 o 
   5   3  20        5.46       38.13     76.50 o 
   6   3  20      996.40      902.69    117.78 o 
   7   3  20       19.35      -12.45     91.62 o 
   0   4  20     3127.74     3256.39    125.03 o 
   1   4  20       67.69      -16.65     42.39 o 
   2   4  20       15.35       44.82     40.67 o 
   3   4  20        1.33       -1.83     58.99 o 
   4   4  20     2913.68     3065.32    151.36 o 
   5   4  20       67.63      -50.99     80.24 o 
   6   4  20       53.82      114.98    118.31 o 
   1   5  20      158.58      146.35     49.66 o 
   2   5  20       14.07       -0.75     44.24 o 
   3   5  20       38.13       -0.87     41.75 o 
   4   5  20       28.23       23.37     91.48 o 
   5   5  20      159.27        2.97    109.86 o 
   6   5  20      261.99      103.88    130.21 o 
   0   6  20      318.29      225.35     84.67 o 
   1   6  20       18.70       64.04     49.76 o 
   2   6  20      681.05      556.92     64.19 o 
   3   6  20        1.18      -45.76     50.49 o 
   4   6  20      207.96      138.36    103.97 o 
   5   6  20       23.40       -1.30     98.87 o 
   6   6  20       81.48       20.36    117.91 o 
   1   7  20        9.34      -44.39     52.61 o 
   2   7  20      150.00      160.80     60.01 o 
   3   7  20       14.87       21.32     58.84 o 
   4   7  20      104.92      101.87     60.09 o 
   5   7  20       18.53      -35.19     61.93 o 
   6   7  20      469.54      491.60    146.64 o 
   0   8  20      878.50      566.31    145.49 o 
   1   8  20      111.54      120.73     81.39 o 
   2   8  20       50.72        1.27     60.55 o 
   3   8  20        1.65      -18.81     63.12 o 
   4   8  20     1037.95     1069.50    100.18 o 
   5   8  20        0.70       10.73     86.06 o 
   6   8  20       10.28       61.46    229.15 o 
   1   9  20       84.01      101.92     88.33 o 
   2   9  20        4.34      -35.05     98.43 o 
   3   9  20       21.22      137.69     76.94 o 
   4   9  20       50.00       38.34     76.00 o 
   5   9  20       70.28      142.88    129.18 o 
   0  10  20      302.76      364.88    322.28 o 
   1  10  20        2.61      -82.07     82.07 o 
   2  10  20      456.63      262.66    117.99 o 
   3  10  20        0.43      -65.10     99.01 o 
   4  10  20      132.50      371.57    134.92 o 
   1  11  20       13.30     -121.69    121.69 o 
   2  11  20        4.89      214.40    138.03 o 
   0  12  20       75.68     -258.93    258.93 o 
   1  12  20       13.23      -90.04    168.17 o 
   1   1  21      345.76      397.79     47.93 o 
   2   1  21       52.06       85.87     37.25 o 
   3   1  21      309.17      315.32     46.38 o 
   4   1  21       13.60      -17.91     61.09 o 
   5   1  21       54.53       77.64     62.09 o 
   6   1  21      625.03      630.07     99.39 o 
   0   2  21     1601.86     1562.46     95.70 o 
   1   2  21       62.35       65.20     44.92 o 
   2   2  21      105.49      166.40     41.98 o 
   3   2  21      171.62      145.78     53.48 o 
   4   2  21      564.25      515.19     87.64 o 
   5   2  21       56.99       22.09     74.25 o 
   6   2  21       57.73       28.92     73.04 o 
   1   3  21      298.42      281.40     52.96 o 
   2   3  21      206.67      167.08     41.38 o 
   3   3  21      247.29      256.63     72.27 o 
   4   3  21       40.22       26.56     77.94 o 
   5   3  21       70.46       63.11     80.23 o 
   6   3  21      144.08      142.60     94.89 o 
   0   4  21       67.83       65.03     80.92 o 
   1   4  21        0.52       50.70     47.51 o 
   2   4  21      123.86       75.96     49.67 o 
   3   4  21       11.59      -60.09     74.79 o 
   4   4  21       41.57      -12.71     77.62 o 
   5   4  21        7.97       79.58     87.91 o 
   1   5  21      216.50      133.80     55.19 o 
   2   5  21      140.16      247.18     56.67 o 
   3   5  21      340.68      323.45     70.88 o 
   4   5  21       25.54       31.86     98.29 o 
   5   5  21       10.30     -107.20    107.20 o 
   0   6  21      992.60      881.64    127.74 o 
   1   6  21       34.78      -30.59     56.01 o 
   2   6  21       38.64        6.83     53.26 o 
   3   6  21      150.54       83.33     56.97 o 
   4   6  21      168.49      219.52    112.92 o 
   5   6  21       51.04      -94.84     99.66 o 
   6   6  21        1.72     -231.53    231.53 o 
   1   7  21      210.86      201.65     83.51 o 
   2   7  21       10.01       27.96     59.36 o 
   3   7  21      144.12       82.61     62.77 o 
   4   7  21       86.72      207.99     74.81 o 
   5   7  21       46.43       81.94    138.52 o 
   0   8  21       38.64       14.06    111.73 o 
   1   8  21       13.77      -62.04     79.25 o 
   2   8  21      289.22      190.61     82.19 o 
   3   8  21       79.08       69.51     69.18 o 
   4   8  21      163.95      134.81     92.47 o 
   5   8  21       15.74      -79.56    239.63 o 
   1   9  21      129.97       77.99     89.94 o 
   2   9  21      130.38      139.65    115.37 o 
   3   9  21      159.35      126.25    171.99 o 
   4   9  21       57.91      151.50    276.32 o 
   0  10  21      287.08       94.81    161.04 o 
   1  10  21        6.05      -80.69    149.64 o 
   0   0  22      132.84      209.74    108.21 o 
   1   0  22      283.16      323.99     68.54 o 
   2   0  22     1520.22     1288.81     98.04 o 
   3   0  22      155.28      152.84     66.65 o 
   4   0  22      103.05      200.44     92.87 o 
   5   0  22      151.01       11.91    254.41 o 
   1   1  22       32.41       -1.38     45.97 o 
   2   1  22       11.95      -22.65     40.35 o 
   3   1  22      197.62      133.37     46.42 o 
   4   1  22       43.38      -17.12     71.83 o 
   5   1  22        3.05      105.60     96.13 o 
   0   2  22      143.04      180.19    110.03 o 
   1   2  22       16.45       25.83     48.67 o 
   2   2  22        7.47       28.96     43.00 o 
   3   2  22        3.95      -54.41     54.41 o 
   4   2  22        6.83       44.48     68.91 o 
   5   2  22       15.61      -68.96     68.96 o 
   1   3  22       29.66       57.40     52.90 o 
   2   3  22        9.59       -0.86     47.44 o 
   3   3  22      178.40      170.39     79.80 o 
   4   3  22       93.77      117.06     82.53 o 
   5   3  22        3.84       -7.07    113.46 o 
   0   4  22       31.09        4.38     85.01 o 
   1   4  22      194.55       68.15     54.76 o 
   2   4  22     1193.65     1160.72     84.91 o 
   3   4  22      134.68      190.07    103.86 o 
   4   4  22       55.00      -20.81    109.26 o 
   5   4  22       80.50      212.00    279.18 o 
   1   5  22       20.28       75.73     58.00 o 
   2   5  22       34.41       64.48     55.88 o 
   3   5  22      216.73      223.85     69.88 o 
   4   5  22        2.98      -39.83    102.14 o 
   5   5  22        4.22      265.83    273.45 o 
   0   6  22      116.79      288.49    108.66 o 
   1   6  22       89.06      169.68     65.92 o 
   2   6  22       45.88      -36.73     57.76 o 
   3   6  22      139.88      174.29     74.35 o 
   4   6  22       50.87       17.31    146.28 o 
   1   7  22        0.41       63.48     76.27 o 
   2   7  22       28.23       53.41     64.21 o 
   3   7  22      208.99      116.30     93.70 o 
   4   7  22       51.08      -57.17    220.10 o 
   0   8  22        4.51      -66.21    115.57 o 
   1   8  22       84.97       86.45    100.21 o 
   2   8  22      412.63      409.13    125.25 o 
   3   8  22       11.81       87.70    108.12 o 
   1   9  22       37.63      141.02    160.07 o 
   1   1  23      207.13      229.95     54.53 o 
   2   1  23      100.98      134.76     51.23 o 
   3   1  23       72.69       48.10     47.58 o 
   4   1  23       50.49       20.01     94.33 o 
   0   2  23      105.90      128.16     94.93 o 
   1   2  23      579.79      602.58     66.12 o 
   2   2  23      500.54      437.04     51.66 o 
   3   2  23      186.03      186.09     82.31 o 
   4   2  23        3.72       51.20    109.09 o 
   1   3  23      351.65      340.67     65.18 o 
   2   3  23        7.40      -30.34     50.99 o 
   3   3  23       45.10      102.27     87.32 o 
   4   3  23       81.91     -103.78    163.41 o 
   0   4  23        1.32       -0.21     94.45 o 
   1   4  23       61.03       53.63     57.60 o 
   2   4  23        3.37      -22.39     54.90 o 
   3   4  23       45.39      -81.13    119.06 o 
   4   4  23       31.93      -41.92    254.88 o 
   1   5  23      208.53      207.66     68.43 o 
   2   5  23       36.75       48.49     62.17 o 
   3   5  23       11.07      -16.90    133.52 o 
   0   6  23        9.57       60.03    145.78 o 
   1   6  23      415.96      260.52     99.66 o 
   2   6  23      368.12      227.71    120.01 o 
   3   6  23      115.39      -41.45    275.85 o 
   1   7  23      122.47      143.88    171.03 o 
   2   7  23        8.12      217.04    103.15 o 
   0   0  24       55.13      108.81    116.31 o 
   1   0  24      577.18      591.82    125.99 o 
   2   0  24      262.22      212.25     92.21 o 
   3   0  24      382.95      649.42    283.97 o 
   1   1  24      163.89      159.24     56.79 o 
   2   1  24        8.18       57.53     62.37 o 
   3   1  24       13.09      -66.70     97.58 o 
   0   2  24        0.07      -12.73     92.34 o 
   1   2  24       42.13       62.45     62.51 o 
   2   2  24        5.47      -18.16     75.85 o 
   3   2  24        0.86     -113.86    167.69 o 
   1   3  24       84.43       52.69    104.27 o 
   2   3  24        1.20        3.10     82.71 o 
   0   4  24       16.26      283.46    208.19 o 
   1   4  24      392.82      347.77     88.00 o 
   2   4  24      158.89      144.61    150.45 o 
   1   5  24      120.31      122.39    141.26 o 
   2   5  24        0.62     -101.47    165.31 o 
                                                 
